# Supplementary material for: Methyl 5-(4-hy­droxy-3-meth­oxy­phen­yl)-2-(4-meth­oxy­benzyl­idene)-7-methyl-3-oxo-2,3-dihydro-5H-thia­zolo[3,2-a]pyrimidine-6-carboxyl­ate
Source: Acta Crystallogr Sect E Struct Rep Online. 2011 Nov 25;67(Pt 12):o3444. doi: 10.1107/S1600536811048987 (PMC3239076; doi:10.1107/S1600536811048987)
Supplement: Supplementary file 1 [file e-67-o3444-sup1.cif]

##############################################################################
#                                                                            #
# This CIF contains the data in a paper accepted for publication in          #
# Acta Crystallographica Section E. It conforms to the requirements of       #
# Notes for Authors for Acta Crystallographica Section E, and has been       #
# peer reviewed under the auspices of the IUCr Commission on Journals.       #
#                                                                            #
# Full details of the Crystallographic Information File format               #
# are given in the paper "The Crystallographic Information File (CIF):       #
# a New Standard Archive File for Crystallography" by S. R. Hall, F. H.      #
# Allen and I. D. Brown [Acta Cryst. (1991), A47, 655-685].                  #
#                                                                            #
# The current version of the core CIF dictionary is obtainable from          #
# ftp://ftp.iucr.org/pub/cif_core.dic.                                       #
#                                                                            #
# Software is freely available for graphical display of the structure(s)     #
# in this CIF. For information consult the CIF software page                 #
# http://www.iucr.org/resources/cif/software.                                #
#                                                                            #
# This file may be used for bona fide research purposes within the           #
# scientific community so long as proper attribution is given to the journal # 
# article from which it was obtained.                                        #
#                                                                            #
##############################################################################
data_global
_audit_creation_method     'PLATON <TABLE ACC> option'
_journal_date_recd_electronic     2011-10-24
_journal_date_accepted     2011-11-17
_journal_name_full     'Acta Crystallographica, Section E'
_journal_year     2011
_journal_volume     67
_journal_issue     12
_journal_page_first     o3444
_journal_page_last     o3444
_journal_paper_category     QO
_journal_coeditor_code     PV2473
_publ_contact_author_name
;
Noor Shahina Begum
;
_publ_contact_author_address
;
Department of Studies in Chemistry
Bangalore University
Bangalore 560 001
India
;
_publ_contact_author_email     noorsb@rediffmail.com
_publ_contact_author_fax     '(91) 80 2296 1331'
_publ_contact_author_phone     '(91) 80 2296 1344'
_publ_section_title
;\
Methyl
5-(4-hydroxy-3-methoxyphenyl)-2-(4-methoxybenzylidene)-7-methyl-3-oxo-2,3-\
dihydro-5<i>H</i>-thiazolo[3,2-<i>a</i>]pyrimidine-6-carboxylate
;
loop_
    _publ_author_name
    _publ_author_address
    'H. Nagarajaiah'
;
 Department of Studies in Chemistry,
 Bangalore University,
 Bangalore 560 001
 India
;
    'Noor Shahina Begum'
;
 Department of Studies in Chemistry,
 Bangalore University,
 Bangalore 560 001
 India
;
data_I
_chemical_name_systematic
;
Methyl 5-(4-hydroxy-3-methoxyphenyl)-2-(4-methoxybenzylidene)-7-methyl-3-oxo-
2,3-dihydro-5<i>H</i>-thiazolo[3,2-<i>a</i>]pyrimidine-6-carboxylate
;
_chemical_name_common     ?
_chemical_formula_moiety     'C24 H22 N2 O6 S'
_chemical_formula_sum     'C24 H22 N2 O6 S'
_chemical_formula_structural     ?
_chemical_formula_iupac     'C24 H22 N2 O6 S'
_chemical_formula_weight     466.50
_chemical_melting_point     ?
_symmetry_cell_setting     triclinic
_symmetry_space_group_name_H-M     'P -1'
_symmetry_space_group_name_Hall     '-P 1'
loop_
    _symmetry_equiv_pos_as_xyz
    'x, y, z'
    '-x, -y, -z'
_cell_length_a     6.8096(12)
_cell_length_b     9.9343(18)
_cell_length_c     16.246(3)
_cell_angle_alpha     86.816(3)
_cell_angle_beta     85.588(3)
_cell_angle_gamma     81.318(3)
_cell_volume     1082.1(3)
_cell_formula_units_Z     2
_cell_measurement_reflns_used     ?
_cell_measurement_theta_min     ?
_cell_measurement_theta_max     0.968
_cell_measurement_temperature     296(2)
_exptl_crystal_description     block
_exptl_crystal_colour     yellow
_exptl_crystal_size_max     0.18
_exptl_crystal_size_mid     0.16
_exptl_crystal_size_min     0.16
_exptl_crystal_density_diffrn     1.432
_exptl_crystal_density_meas     ?
_exptl_crystal_density_method     'not measured'
_exptl_crystal_F_000     488
_exptl_absorpt_coefficient_mu     0.195
_exptl_absorpt_correction_type     multi-scan
_exptl_absorpt_process_details     '(<i>SADABS</i>; Bruker, 1998)'
_exptl_absorpt_correction_T_min     0.9657
_exptl_absorpt_correction_T_max     0.9694
_exptl_special_details
;
;
_diffrn_ambient_temperature     296(2)
_diffrn_radiation_type     MoK\a
_diffrn_radiation_wavelength     0.71073
_diffrn_radiation_source     'fine-focus sealed tube'
_diffrn_radiation_monochromator     graphite
_diffrn_measurement_device_type     'Bruker SMART APEX CCD detector'
_diffrn_measurement_method     '\w scans'
_diffrn_detector_area_resol_mean     ?
_diffrn_reflns_number     6570
_diffrn_reflns_av_R_equivalents     0.0183
_diffrn_reflns_av_sigmaI/netI     0.0419
_diffrn_reflns_theta_min     2.08
_diffrn_reflns_theta_max     27.00
_diffrn_reflns_theta_full     27.00
_diffrn_measured_fraction_theta_max     0.968
_diffrn_measured_fraction_theta_full     0.968
_diffrn_reflns_limit_h_min     -8
_diffrn_reflns_limit_h_max     8
_diffrn_reflns_limit_k_min     -12
_diffrn_reflns_limit_k_max     10
_diffrn_reflns_limit_l_min     -20
_diffrn_reflns_limit_l_max     20
_diffrn_standards_number     0
_diffrn_standards_interval_count     ?
_diffrn_standards_interval_time     ?
_diffrn_standards_decay_%     ?
_refine_special_details
;
Refinement of <i>F</i>^2^ against ALL reflections. The weighted <i>R</i>-factor
<i>wR</i> and goodness of fit <i>S</i> are based on <i>F</i>^2^, conventional
<i>R</i>-factors <i>R</i> are based on <i>F</i>, with <i>F</i> set to zero for
negative <i>F</i>^2^. The threshold expression of <i>F</i>^2^ >
2\s(<i>F</i>^2^) is used only for calculating <i>R</i>-factors(gt) <i>etc</i>.
and is not relevant to the choice of reflections for refinement.
<i>R</i>-factors based on <i>F</i>^2^ are statistically about twice as large
as those based on <i>F</i>, and <i>R</i>- factors based on ALL data will be
even larger.
;
_reflns_number_total     4581
_reflns_number_gt     3452
_reflns_threshold_expression     I>2\s(I)
_refine_ls_structure_factor_coef     Fsqd
_refine_ls_matrix_type     full
_refine_ls_R_factor_all     0.0943
_refine_ls_R_factor_gt     0.0685
_refine_ls_wR_factor_gt     0.1993
_refine_ls_wR_factor_ref     0.2789
_refine_ls_goodness_of_fit_ref     1.326
_refine_ls_restrained_S_all     1.326
_refine_ls_number_reflns     4581
_refine_ls_number_parameters     303
_refine_ls_number_restraints     0
_refine_ls_hydrogen_treatment     constr
_refine_ls_weighting_scheme     calc
_refine_ls_weighting_details
         'calc w=1/[\s^2^(Fo^2^)+(0.1558P)^2^+0.0000P] where P=(Fo^2^+2Fc^2^)/3'
_atom_sites_solution_hydrogens     geom
_atom_sites_solution_primary     direct
_atom_sites_solution_secondary     difmap
_refine_ls_shift/su_max     0.000
_refine_ls_shift/su_mean     0.000
_refine_diff_density_max     0.687
_refine_diff_density_min     -0.619
_refine_ls_extinction_method     none
_refine_ls_extinction_coef     ?
loop_
    _atom_type_symbol
    _atom_type_description
    _atom_type_scat_dispersion_real
    _atom_type_scat_dispersion_imag
    _atom_type_scat_source
    'C' 'C' 0.0033 0.0016
                         'International Tables Vol C Tables 4.2.6.8 and 6.1.1.4'
    'H' 'H' 0.0000 0.0000
                         'International Tables Vol C Tables 4.2.6.8 and 6.1.1.4'
    'N' 'N' 0.0061 0.0033
                         'International Tables Vol C Tables 4.2.6.8 and 6.1.1.4'
    'O' 'O' 0.0106 0.0060
                         'International Tables Vol C Tables 4.2.6.8 and 6.1.1.4'
    'S' 'S' 0.1246 0.1234
                         'International Tables Vol C Tables 4.2.6.8 and 6.1.1.4'
_computing_data_collection     'SMART (Bruker, 1998)'
_computing_cell_refinement     'SAINT-Plus (Bruker, 1998)'
_computing_data_reduction     'SAINT-Plus (Bruker, 1998)'
_computing_structure_solution     'SHELXS97 (Sheldrick, 2008)'
_computing_structure_refinement     'SHELXL97 (Sheldrick, 2008)'
_computing_molecular_graphics
             'ORTEP-3 (Farrugia, 1997) and CAMERON (Watkin <i>et al.</i>, 1996)'
_computing_publication_material     'WinGX (Farrugia, 1999)'
loop_
    _atom_site_type_symbol
    _atom_site_label
    _atom_site_fract_x
    _atom_site_fract_y
    _atom_site_fract_z
    _atom_site_U_iso_or_equiv
    _atom_site_adp_type
    _atom_site_calc_flag
    _atom_site_refinement_flags
    _atom_site_occupancy
    _atom_site_symmetry_multiplicity
    _atom_site_disorder_assembly
    _atom_site_disorder_group
    S S1 0.15410(13) 0.32220(9) 0.29148(5) 0.0312(3) Uani d . 1 1 . .
    O O6 0.0905(4) -0.4233(2) 0.13814(16) 0.0352(6) Uani d . 1 1 . .
    H H6 0.0110 -0.4779 0.1447 0.053 Uiso calc R 1 1 . .
    O O2 -0.1068(4) 0.0292(2) 0.39078(14) 0.0314(6) Uani d . 1 1 . .
    N N1 -0.1155(4) 0.1703(3) 0.27435(16) 0.0257(6) Uani d . 1 1 . .
    O O3 -0.6100(4) 0.0792(3) 0.16436(16) 0.0372(6) Uani d . 1 1 . .
    N N2 -0.0791(5) 0.3389(3) 0.16660(17) 0.0299(7) Uani d . 1 1 . .
    O O1 0.8821(4) 0.3698(3) 0.54235(17) 0.0415(7) Uani d . 1 1 . .
    C C6 -0.3314(5) 0.1959(3) 0.15964(19) 0.0263(7) Uani d . 1 1 . .
    O O5 -0.2673(4) -0.3960(2) 0.22167(17) 0.0365(6) Uani d . 1 1 . .
    C C5 -0.2615(5) 0.1047(3) 0.2339(2) 0.0276(7) Uani d . 1 1 . .
    H H5 -0.3765 0.0977 0.2733 0.033 Uiso calc R 1 1 . .
    C C19 -0.2694(5) -0.1507(3) 0.2295(2) 0.0276(7) Uani d . 1 1 . .
    H H19 -0.3925 -0.1391 0.2593 0.033 Uiso calc R 1 1 . .
    O O4 -0.5284(4) 0.1916(3) 0.04588(15) 0.0465(8) Uani d . 1 1 . .
    C C21 0.0002(5) -0.2994(3) 0.1616(2) 0.0288(7) Uani d . 1 1 . .
    C C18 -0.1708(5) -0.0377(3) 0.20939(19) 0.0264(7) Uani d . 1 1 . .
    C C3 -0.0444(5) 0.1214(3) 0.3500(2) 0.0281(7) Uani d . 1 1 . .
    C C12 0.4787(5) 0.1626(4) 0.5346(2) 0.0298(7) Uani d . 1 1 . .
    H H12 0.4232 0.0936 0.5647 0.036 Uiso calc R 1 1 . .
    C C8 -0.0300(5) 0.2758(3) 0.2354(2) 0.0281(7) Uani d . 1 1 . .
    C C20 -0.1849(5) -0.2791(3) 0.20538(19) 0.0271(7) Uani d . 1 1 . .
    C C22 0.0966(5) -0.1868(3) 0.1404(2) 0.0313(8) Uani d . 1 1 . .
    H H22 0.2194 -0.1982 0.1103 0.038 Uiso calc R 1 1 . .
    C C2 0.1203(5) 0.1940(3) 0.3687(2) 0.0297(7) Uani d . 1 1 . .
    C C10 0.2243(5) 0.1629(3) 0.4359(2) 0.0276(7) Uani d . 1 1 . .
    H H10 0.1809 0.0946 0.4709 0.033 Uiso calc R 1 1 . .
    C C11 0.3928(5) 0.2179(4) 0.4631(2) 0.0315(8) Uani d . 1 1 . .
    C C7 -0.2434(5) 0.3037(3) 0.1307(2) 0.0284(7) Uani d . 1 1 . .
    C C14 0.7248(5) 0.3131(4) 0.5199(2) 0.0321(8) Uani d . 1 1 . .
    C C23 0.0097(5) -0.0576(4) 0.1639(2) 0.0324(8) Uani d . 1 1 . .
    H H23 0.0747 0.0168 0.1487 0.039 Uiso calc R 1 1 . .
    C C13 0.6444(5) 0.2068(4) 0.5625(2) 0.0335(8) Uani d . 1 1 . .
    H H13 0.7015 0.1654 0.6095 0.040 Uiso calc R 1 1 . .
    C C1 -0.3048(6) 0.4018(4) 0.0603(2) 0.0382(9) Uani d . 1 1 . .
    H H1A -0.2234 0.3761 0.0112 0.057 Uiso calc R 1 1 . .
    H H1B -0.2881 0.4922 0.0735 0.057 Uiso calc R 1 1 . .
    H H1C -0.4419 0.3997 0.0514 0.057 Uiso calc R 1 1 . .
    C C4 -0.5039(5) 0.1509(4) 0.1248(2) 0.0321(8) Uani d . 1 1 . .
    C C15 0.6422(6) 0.3702(4) 0.4484(2) 0.0405(9) Uani d . 1 1 . .
    H H15 0.6966 0.4408 0.4194 0.049 Uiso calc R 1 1 . .
    C C17 0.9714(6) 0.3169(4) 0.6163(2) 0.0397(9) Uani d . 1 1 . .
    H H17A 0.8779 0.3364 0.6630 0.060 Uiso calc R 1 1 . .
    H H17B 1.0875 0.3587 0.6223 0.060 Uiso calc R 1 1 . .
    H H17C 1.0090 0.2201 0.6135 0.060 Uiso calc R 1 1 . .
    C C16 0.4802(6) 0.3238(4) 0.4194(2) 0.0375(9) Uani d . 1 1 . .
    H H16 0.4281 0.3623 0.3708 0.045 Uiso calc R 1 1 . .
    C C24 -0.4702(6) -0.3847(4) 0.2508(3) 0.0441(10) Uani d . 1 1 . .
    H H24A -0.4846 -0.3583 0.3071 0.066 Uiso calc R 1 1 . .
    H H24B -0.5158 -0.4710 0.2476 0.066 Uiso calc R 1 1 . .
    H H24C -0.5479 -0.3171 0.2173 0.066 Uiso calc R 1 1 . .
    C C9 -0.7019(7) 0.1526(6) 0.0106(3) 0.0592(14) Uani d . 1 1 . .
    H H9A -0.7048 0.0570 0.0218 0.089 Uiso calc R 1 1 . .
    H H9B -0.6936 0.1714 -0.0480 0.089 Uiso calc R 1 1 . .
    H H9C -0.8212 0.2037 0.0349 0.089 Uiso calc R 1 1 . .
loop_
    _atom_site_aniso_label
    _atom_site_aniso_U_11
    _atom_site_aniso_U_22
    _atom_site_aniso_U_33
    _atom_site_aniso_U_12
    _atom_site_aniso_U_13
    _atom_site_aniso_U_23
    S1 0.0364(5) 0.0289(5) 0.0312(5) -0.0120(4) -0.0098(4) 0.0032(3)
    O6 0.0355(14) 0.0286(13) 0.0421(15) -0.0088(10) 0.0013(11) -0.0022(11)
    O2 0.0380(14) 0.0306(13) 0.0281(12) -0.0132(11) -0.0077(10) 0.0057(10)
    N1 0.0267(15) 0.0245(14) 0.0270(14) -0.0077(11) -0.0056(11) 0.0039(11)
    O3 0.0300(14) 0.0459(16) 0.0385(14) -0.0149(12) -0.0089(11) 0.0070(12)
    N2 0.0384(17) 0.0251(15) 0.0287(15) -0.0107(12) -0.0077(12) 0.0000(11)
    O1 0.0365(15) 0.0447(16) 0.0481(16) -0.0150(12) -0.0171(12) -0.0011(13)
    C6 0.0282(17) 0.0274(17) 0.0242(16) -0.0065(13) -0.0064(13) 0.0047(13)
    O5 0.0351(14) 0.0282(13) 0.0480(15) -0.0142(11) 0.0049(11) -0.0023(11)
    C5 0.0259(17) 0.0287(17) 0.0308(17) -0.0114(13) -0.0068(13) 0.0036(13)
    C19 0.0250(17) 0.0305(18) 0.0296(17) -0.0111(13) -0.0034(13) 0.0005(13)
    O4 0.0453(17) 0.070(2) 0.0309(14) -0.0285(15) -0.0194(12) 0.0146(13)
    C21 0.0297(18) 0.0279(17) 0.0298(17) -0.0072(13) -0.0065(13) 0.0030(13)
    C18 0.0270(17) 0.0288(17) 0.0250(16) -0.0072(13) -0.0089(12) 0.0029(13)
    C3 0.0309(18) 0.0264(17) 0.0276(17) -0.0049(14) -0.0067(13) 0.0002(13)
    C12 0.0302(18) 0.0326(18) 0.0280(17) -0.0071(14) -0.0057(13) -0.0014(14)
    C8 0.0279(18) 0.0255(16) 0.0308(17) -0.0032(13) -0.0015(13) -0.0030(13)
    C20 0.0340(19) 0.0248(17) 0.0253(16) -0.0122(14) -0.0055(13) 0.0009(13)
    C22 0.0272(18) 0.0269(18) 0.0398(19) -0.0058(13) -0.0019(14) 0.0028(14)
    C2 0.0319(19) 0.0269(17) 0.0324(17) -0.0098(14) -0.0022(14) -0.0064(14)
    C10 0.0296(18) 0.0292(18) 0.0258(16) -0.0086(14) -0.0056(13) -0.0011(13)
    C11 0.0317(19) 0.0308(18) 0.0329(18) -0.0074(14) -0.0018(14) -0.0001(14)
    C7 0.0281(18) 0.0276(17) 0.0303(17) -0.0035(13) -0.0096(13) 0.0007(13)
    C14 0.0293(19) 0.0285(18) 0.0396(19) -0.0040(14) -0.0073(14) -0.0034(15)
    C23 0.0272(18) 0.0298(18) 0.043(2) -0.0118(14) -0.0066(14) 0.0030(15)
    C13 0.0300(19) 0.0342(19) 0.0354(19) 0.0006(14) -0.0067(14) -0.0023(15)
    C1 0.047(2) 0.0300(19) 0.039(2) -0.0091(16) -0.0150(17) 0.0093(16)
    C4 0.0279(18) 0.0346(19) 0.0338(18) -0.0040(14) -0.0063(14) 0.0029(15)
    C15 0.040(2) 0.039(2) 0.046(2) -0.0174(17) -0.0140(17) 0.0082(17)
    C17 0.034(2) 0.049(2) 0.039(2) -0.0080(17) -0.0112(16) -0.0030(17)
    C16 0.044(2) 0.0294(19) 0.041(2) -0.0110(16) -0.0120(17) 0.0061(15)
    C24 0.035(2) 0.034(2) 0.063(3) -0.0134(16) 0.0078(18) -0.0012(18)
    C9 0.048(3) 0.095(4) 0.042(2) -0.032(3) -0.021(2) 0.017(2)
_geom_special_details
;
All s.u.'s (except the s.u. in the dihedral angle between two l.s. planes) are
estimated using the full covariance matrix. The cell s.u.'s are taken into
account individually in the estimation of s.u.'s in distances, angles and
torsion angles; correlations between s.u.'s in cell parameters are only used
when they are defined by crystal symmetry. An approximate (isotropic)
treatment of cell s.u.'s is used for estimating s.u.'s involving l.s. planes.
;
loop_
    _geom_bond_atom_site_label_1
    _geom_bond_atom_site_label_2
    _geom_bond_site_symmetry_2
    _geom_bond_distance
    _geom_bond_publ_flag
    S1 C8 . 1.735(3) ?
    S1 C2 . 1.765(4) ?
    O6 C21 . 1.352(4) ?
    O6 H6 . 0.8200 ?
    O2 C3 . 1.210(4) ?
    N1 C8 . 1.376(4) ?
    N1 C3 . 1.391(4) ?
    N1 C5 . 1.479(4) ?
    O3 C4 . 1.215(4) ?
    N2 C8 . 1.292(4) ?
    N2 C7 . 1.398(4) ?
    O1 C14 . 1.364(4) ?
    O1 C17 . 1.427(4) ?
    C6 C7 . 1.350(5) ?
    C6 C4 . 1.479(5) ?
    C6 C5 . 1.530(4) ?
    O5 C20 . 1.369(4) ?
    O5 C24 . 1.416(4) ?
    C5 C18 . 1.518(5) ?
    C5 H5 . 0.9800 ?
    C19 C20 . 1.382(5) ?
    C19 C18 . 1.404(4) ?
    C19 H19 . 0.9300 ?
    O4 C4 . 1.338(4) ?
    O4 C9 . 1.463(4) ?
    C21 C20 . 1.392(5) ?
    C21 C22 . 1.395(4) ?
    C18 C23 . 1.378(5) ?
    C3 C2 . 1.480(4) ?
    C12 C13 . 1.387(5) ?
    C12 C11 . 1.388(5) ?
    C12 H12 . 0.9300 ?
    C22 C23 . 1.391(5) ?
    C22 H22 . 0.9300 ?
    C2 C10 . 1.343(5) ?
    C10 C11 . 1.451(4) ?
    C10 H10 . 0.9300 ?
    C11 C16 . 1.416(5) ?
    C7 C1 . 1.503(5) ?
    C14 C15 . 1.386(5) ?
    C14 C13 . 1.389(5) ?
    C23 H23 . 0.9300 ?
    C13 H13 . 0.9300 ?
    C1 H1A . 0.9600 ?
    C1 H1B . 0.9600 ?
    C1 H1C . 0.9600 ?
    C15 C16 . 1.382(5) ?
    C15 H15 . 0.9300 ?
    C17 H17A . 0.9600 ?
    C17 H17B . 0.9600 ?
    C17 H17C . 0.9600 ?
    C16 H16 . 0.9300 ?
    C24 H24A . 0.9600 ?
    C24 H24B . 0.9600 ?
    C24 H24C . 0.9600 ?
    C9 H9A . 0.9600 ?
    C9 H9B . 0.9600 ?
    C9 H9C . 0.9600 ?
loop_
    _geom_angle_atom_site_label_1
    _geom_angle_atom_site_label_2
    _geom_angle_atom_site_label_3
    _geom_angle_site_symmetry_1
    _geom_angle_site_symmetry_3
    _geom_angle
    _geom_angle_publ_flag
    C8 S1 C2 . . 91.56(16) ?
    C21 O6 H6 . . 109.5 ?
    C8 N1 C3 . . 116.4(3) ?
    C8 N1 C5 . . 121.3(3) ?
    C3 N1 C5 . . 122.1(3) ?
    C8 N2 C7 . . 117.4(3) ?
    C14 O1 C17 . . 117.6(3) ?
    C7 C6 C4 . . 125.2(3) ?
    C7 C6 C5 . . 122.9(3) ?
    C4 C6 C5 . . 111.8(3) ?
    C20 O5 C24 . . 118.5(3) ?
    N1 C5 C18 . . 110.5(3) ?
    N1 C5 C6 . . 108.4(2) ?
    C18 C5 C6 . . 112.2(3) ?
    N1 C5 H5 . . 108.6 ?
    C18 C5 H5 . . 108.6 ?
    C6 C5 H5 . . 108.6 ?
    C20 C19 C18 . . 120.5(3) ?
    C20 C19 H19 . . 119.8 ?
    C18 C19 H19 . . 119.8 ?
    C4 O4 C9 . . 115.8(3) ?
    O6 C21 C20 . . 123.0(3) ?
    O6 C21 C22 . . 118.4(3) ?
    C20 C21 C22 . . 118.6(3) ?
    C23 C18 C19 . . 118.5(3) ?
    C23 C18 C5 . . 119.9(3) ?
    C19 C18 C5 . . 121.6(3) ?
    O2 C3 N1 . . 123.1(3) ?
    O2 C3 C2 . . 127.1(3) ?
    N1 C3 C2 . . 109.7(3) ?
    C13 C12 C11 . . 122.2(3) ?
    C13 C12 H12 . . 118.9 ?
    C11 C12 H12 . . 118.9 ?
    N2 C8 N1 . . 126.2(3) ?
    N2 C8 S1 . . 121.8(3) ?
    N1 C8 S1 . . 112.0(2) ?
    O5 C20 C19 . . 125.4(3) ?
    O5 C20 C21 . . 113.7(3) ?
    C19 C20 C21 . . 120.9(3) ?
    C23 C22 C21 . . 120.2(3) ?
    C23 C22 H22 . . 119.9 ?
    C21 C22 H22 . . 119.9 ?
    C10 C2 C3 . . 122.8(3) ?
    C10 C2 S1 . . 126.9(3) ?
    C3 C2 S1 . . 110.3(2) ?
    C2 C10 C11 . . 131.0(3) ?
    C2 C10 H10 . . 114.5 ?
    C11 C10 H10 . . 114.5 ?
    C12 C11 C16 . . 117.3(3) ?
    C12 C11 C10 . . 119.2(3) ?
    C16 C11 C10 . . 123.6(3) ?
    C6 C7 N2 . . 121.8(3) ?
    C6 C7 C1 . . 127.0(3) ?
    N2 C7 C1 . . 111.2(3) ?
    O1 C14 C15 . . 115.0(3) ?
    O1 C14 C13 . . 125.7(3) ?
    C15 C14 C13 . . 119.3(3) ?
    C18 C23 C22 . . 121.2(3) ?
    C18 C23 H23 . . 119.4 ?
    C22 C23 H23 . . 119.4 ?
    C12 C13 C14 . . 119.7(3) ?
    C12 C13 H13 . . 120.2 ?
    C14 C13 H13 . . 120.2 ?
    C7 C1 H1A . . 109.5 ?
    C7 C1 H1B . . 109.5 ?
    H1A C1 H1B . . 109.5 ?
    C7 C1 H1C . . 109.5 ?
    H1A C1 H1C . . 109.5 ?
    H1B C1 H1C . . 109.5 ?
    O3 C4 O4 . . 123.1(3) ?
    O3 C4 C6 . . 122.2(3) ?
    O4 C4 C6 . . 114.6(3) ?
    C16 C15 C14 . . 121.0(3) ?
    C16 C15 H15 . . 119.5 ?
    C14 C15 H15 . . 119.5 ?
    O1 C17 H17A . . 109.5 ?
    O1 C17 H17B . . 109.5 ?
    H17A C17 H17B . . 109.5 ?
    O1 C17 H17C . . 109.5 ?
    H17A C17 H17C . . 109.5 ?
    H17B C17 H17C . . 109.5 ?
    C15 C16 C11 . . 120.5(3) ?
    C15 C16 H16 . . 119.7 ?
    C11 C16 H16 . . 119.7 ?
    O5 C24 H24A . . 109.5 ?
    O5 C24 H24B . . 109.5 ?
    H24A C24 H24B . . 109.5 ?
    O5 C24 H24C . . 109.5 ?
    H24A C24 H24C . . 109.5 ?
    H24B C24 H24C . . 109.5 ?
    O4 C9 H9A . . 109.5 ?
    O4 C9 H9B . . 109.5 ?
    H9A C9 H9B . . 109.5 ?
    O4 C9 H9C . . 109.5 ?
    H9A C9 H9C . . 109.5 ?
    H9B C9 H9C . . 109.5 ?
loop_
    _geom_torsion_atom_site_label_1
    _geom_torsion_atom_site_label_2
    _geom_torsion_atom_site_label_3
    _geom_torsion_atom_site_label_4
    _geom_torsion_site_symmetry_1
    _geom_torsion_site_symmetry_2
    _geom_torsion_site_symmetry_3
    _geom_torsion_site_symmetry_4
    _geom_torsion
    _geom_torsion_publ_flag
    C8 N1 C5 C18 . . . . 108.8(3) ?
    C3 N1 C5 C18 . . . . -65.4(4) ?
    C8 N1 C5 C6 . . . . -14.4(4) ?
    C3 N1 C5 C6 . . . . 171.3(3) ?
    C7 C6 C5 N1 . . . . 10.4(5) ?
    C4 C6 C5 N1 . . . . -169.6(3) ?
    C7 C6 C5 C18 . . . . -111.9(4) ?
    C4 C6 C5 C18 . . . . 68.1(4) ?
    C20 C19 C18 C23 . . . . 1.1(5) ?
    C20 C19 C18 C5 . . . . 179.0(3) ?
    N1 C5 C18 C23 . . . . -51.6(4) ?
    C6 C5 C18 C23 . . . . 69.4(4) ?
    N1 C5 C18 C19 . . . . 130.5(3) ?
    C6 C5 C18 C19 . . . . -108.4(3) ?
    C8 N1 C3 O2 . . . . 179.9(3) ?
    C5 N1 C3 O2 . . . . -5.6(5) ?
    C8 N1 C3 C2 . . . . -2.9(4) ?
    C5 N1 C3 C2 . . . . 171.6(3) ?
    C7 N2 C8 N1 . . . . 4.7(5) ?
    C7 N2 C8 S1 . . . . -173.2(2) ?
    C3 N1 C8 N2 . . . . -177.3(3) ?
    C5 N1 C8 N2 . . . . 8.1(5) ?
    C3 N1 C8 S1 . . . . 0.8(4) ?
    C5 N1 C8 S1 . . . . -173.7(2) ?
    C2 S1 C8 N2 . . . . 179.4(3) ?
    C2 S1 C8 N1 . . . . 1.2(3) ?
    C24 O5 C20 C19 . . . . 13.4(5) ?
    C24 O5 C20 C21 . . . . -167.5(3) ?
    C18 C19 C20 O5 . . . . 179.9(3) ?
    C18 C19 C20 C21 . . . . 0.8(5) ?
    O6 C21 C20 O5 . . . . -0.6(5) ?
    C22 C21 C20 O5 . . . . 178.9(3) ?
    O6 C21 C20 C19 . . . . 178.6(3) ?
    C22 C21 C20 C19 . . . . -1.9(5) ?
    O6 C21 C22 C23 . . . . -179.4(3) ?
    C20 C21 C22 C23 . . . . 1.0(5) ?
    O2 C3 C2 C10 . . . . 0.6(6) ?
    N1 C3 C2 C10 . . . . -176.5(3) ?
    O2 C3 C2 S1 . . . . -179.2(3) ?
    N1 C3 C2 S1 . . . . 3.7(4) ?
    C8 S1 C2 C10 . . . . 177.4(3) ?
    C8 S1 C2 C3 . . . . -2.8(3) ?
    C3 C2 C10 C11 . . . . 177.5(3) ?
    S1 C2 C10 C11 . . . . -2.7(6) ?
    C13 C12 C11 C16 . . . . -0.6(6) ?
    C13 C12 C11 C10 . . . . 177.6(3) ?
    C2 C10 C11 C12 . . . . -177.3(4) ?
    C2 C10 C11 C16 . . . . 0.8(6) ?
    C4 C6 C7 N2 . . . . -179.3(3) ?
    C5 C6 C7 N2 . . . . 0.7(5) ?
    C4 C6 C7 C1 . . . . 2.2(6) ?
    C5 C6 C7 C1 . . . . -177.8(3) ?
    C8 N2 C7 C6 . . . . -9.0(5) ?
    C8 N2 C7 C1 . . . . 169.7(3) ?
    C17 O1 C14 C15 . . . . 179.0(3) ?
    C17 O1 C14 C13 . . . . -0.7(5) ?
    C19 C18 C23 C22 . . . . -2.0(5) ?
    C5 C18 C23 C22 . . . . -179.9(3) ?
    C21 C22 C23 C18 . . . . 0.9(5) ?
    C11 C12 C13 C14 . . . . 2.3(6) ?
    O1 C14 C13 C12 . . . . 177.3(3) ?
    C15 C14 C13 C12 . . . . -2.3(6) ?
    C9 O4 C4 O3 . . . . 4.3(6) ?
    C9 O4 C4 C6 . . . . -178.0(4) ?
    C7 C6 C4 O3 . . . . -159.7(4) ?
    C5 C6 C4 O3 . . . . 20.3(5) ?
    C7 C6 C4 O4 . . . . 22.6(5) ?
    C5 C6 C4 O4 . . . . -157.4(3) ?
    O1 C14 C15 C16 . . . . -179.0(4) ?
    C13 C14 C15 C16 . . . . 0.6(6) ?
    C14 C15 C16 C11 . . . . 1.1(6) ?
    C12 C11 C16 C15 . . . . -1.0(6) ?
    C10 C11 C16 C15 . . . . -179.2(4) ?
loop_
    _geom_hbond_atom_site_label_D
    _geom_hbond_atom_site_label_H
    _geom_hbond_atom_site_label_A
    _geom_hbond_site_symmetry_A
    _geom_hbond_distance_DH
    _geom_hbond_distance_HA
    _geom_hbond_distance_DA
    _geom_hbond_angle_DHA
    O6 H6 N2 1_545 0.820 2.010 2.783(4) 156
    C10 H10 O2 2_556 0.930 2.550 3.425(4) 156
    C12 H12 O2 2_556 0.930 2.670 3.499(4) 149
    C1 H1A O6 2_555 0.960 2.566 3.444(5) 152
    C17 H17C O2 2_656 0.960 2.469 3.429(5) 179
