# Supplementary material for: Methyl 5-(4-hy­droxy-3-meth­oxy­phen­yl)-2-(4-meth­oxy­benzyl­idene)-7-methyl-3-oxo-2,3-dihydro-5H-thia­zolo[3,2-a]pyrimidine-6-carboxyl­ate
Source: Acta Crystallogr Sect E Struct Rep Online. 2011 Nov 25;67(Pt 12):o3444. doi: 10.1107/S1600536811048987 (PMC3239076; doi:10.1107/S1600536811048987)
Supplement: Supplementary file 2 [file e-67-o3444-Isup2.hkl]

#
# h,k,l, Fc-squared, Fo-squared, sigma(Fo-squared) and status flag
#
data_I
_shelx_title ' nm84 in P -1'
_shelx_refln_list_code          4
_shelx_F_calc_maximum      213.32
_exptl_crystal_F_000       488.00
_reflns_d_resolution_high  0.7828
 
loop_
 _symmetry_equiv_pos_as_xyz
 'x, y, z'
 '-x, -y, -z'
 
_cell_length_a     6.8096
_cell_length_b     9.9343
_cell_length_c    16.2461
_cell_angle_alpha  86.816
_cell_angle_beta   85.588
_cell_angle_gamma  81.318
 
_shelx_F_squared_multiplier     1.000
 
loop_
 _refln_index_h
 _refln_index_k
 _refln_index_l
 _refln_F_squared_calc
 _refln_F_squared_meas
 _refln_F_squared_sigma
 _refln_observed_status
   2   0   0      206.87      173.86      5.43 o
   3   0   0      204.38      175.61      6.51 o
   4   0   0        0.24        0.00      0.88 o
   5   0   0      478.43      515.16     14.15 o
   6   0   0       29.02       32.95      6.33 o
   7   0   0       23.94       24.06      6.19 o
   8   0   0      182.16      198.19     15.17 o
  -8   1   0       57.47       64.82     10.59 o
  -7   1   0       13.49       14.45      5.75 o
  -6   1   0       75.79       75.10      8.89 o
  -5   1   0        0.04        0.00      2.15 o
  -4   1   0     2472.65     2739.55     72.54 o
  -3   1   0      131.77      114.46      3.86 o
  -2   1   0       85.21       77.93      2.57 o
  -1   1   0       60.89       58.58      3.32 o
   0   1   0      324.63      285.28      6.02 o
   1   1   0       77.04       96.78      3.77 o
   2   1   0      457.40      422.29     10.32 o
   3   1   0      336.16      333.76     10.19 o
   4   1   0     2573.65        0.13      1.17 o
   5   1   0      175.10      177.09      8.93 o
   6   1   0       75.21       76.04      8.08 o
   7   1   0       72.97       73.89      8.84 o
   8   1   0        4.24        0.00      4.44 o
  -8   2   0       33.83       49.96     10.15 o
  -7   2   0       26.55       24.82      7.23 o
  -6   2   0       20.03       19.66      5.93 o
  -5   2   0       72.97       69.31      8.17 o
  -4   2   0        3.52        4.46      1.51 o
  -3   2   0      232.13      217.36      5.19 o
  -2   2   0      505.01      422.87      6.70 o
  -1   2   0      837.93      897.28     23.34 o
   0   2   0     8957.55     9130.13     78.91 o
   1   2   0      826.79      838.69     15.62 o
   2   2   0      260.66      240.70      8.35 o
   3   2   0        0.66        0.99      1.57 o
   4   2   0      254.80      233.97     10.01 o
   5   2   0       59.41       47.27      5.79 o
   6   2   0      181.52      143.61      9.29 o
   7   2   0       32.78       21.68      5.75 o
  -8   3   0        0.15        0.00      5.25 o
  -7   3   0      116.94      131.66     13.47 o
  -6   3   0      101.70      117.39     11.54 o
  -5   3   0      211.51      235.68     13.83 o
  -4   3   0       64.52       62.62      7.23 o
  -3   3   0      554.05      565.58      9.27 o
  -2   3   0      752.16      757.79     10.64 o
  -1   3   0     2051.47     1968.14     58.22 o
   0   3   0      517.30      463.20      7.92 o
   1   3   0     3909.65     3990.62     38.66 o
   2   3   0     1348.87     1470.93     16.65 o
   3   3   0       83.62       90.53      3.68 o
   4   3   0       29.56       31.29      4.62 o
   5   3   0       55.38       42.47      5.79 o
   6   3   0       16.30        9.52      3.28 o
  -7   4   0       19.62       16.65      7.00 o
  -6   4   0        9.24        4.31      4.98 o
  -5   4   0      153.45      165.51     12.12 o
  -4   4   0      225.68      233.39     12.97 o
  -3   4   0      416.22      379.06     14.77 o
  -2   4   0      265.55      263.02      6.05 o
  -1   4   0      458.32      447.24      8.44 o
   0   4   0     3665.37     3394.78     34.90 o
   1   4   0       96.24       82.16      3.68 o
   2   4   0       35.09       42.93      2.35 o
   3   4   0      227.72      253.40      6.29 o
   4   4   0        8.25        6.89      1.71 o
   5   4   0     3256.18     3601.08     54.00 o
   6   4   0       29.06       23.61      4.94 o
   7   4   0       26.68       27.11      5.61 o
  -7   5   0       91.05      116.76     13.92 o
  -6   5   0        2.46        3.41      4.80 o
  -5   5   0      445.18      493.62     21.37 o
  -4   5   0      141.91      138.49     10.86 o
  -3   5   0       17.29        8.53      3.77 o
  -2   5   0        6.39        4.74      1.59 o
  -1   5   0      403.51      341.92      8.01 o
   0   5   0      212.34      239.21      9.40 o
   1   5   0      280.06      301.41     18.92 o
   2   5   0        0.06        0.84      0.90 o
   3   5   0      225.71      215.56      8.26 o
   4   5   0      506.41      472.65     17.24 o
   5   5   0      410.42      412.37     16.88 o
   6   5   0      315.18      325.01     15.89 o
   7   5   0       11.15       12.17      4.22 o
   8   5   0        0.30        2.42      3.50 o
  -6   6   0       51.01       73.44     11.40 o
  -5   6   0       21.24       15.62      6.42 o
  -4   6   0       12.22       10.15      4.58 o
  -3   6   0      698.07      666.99     22.80 o
  -2   6   0        7.77        4.35      3.37 o
  -1   6   0        9.88        8.82      2.87 o
   0   6   0     1343.79     1339.69     20.10 o
   1   6   0      282.15      215.64      7.09 o
   2   6   0      150.49      128.82      5.55 o
   4   6   0        2.94        1.44      1.57 o
   5   6   0     1543.02     1698.71     40.27 o
   6   6   0       34.17       35.73      6.51 o
   7   6   0        1.75        3.46      3.14 o
   8   6   0        5.10        2.02      4.17 o
  -6   7   0        1.62        0.00      5.84 o
  -5   7   0       61.34       71.15     10.95 o
  -4   7   0       33.83       40.63      7.54 o
  -3   7   0       29.80       22.27      5.61 o
  -2   7   0       15.86       17.37      4.85 o
  -1   7   0      234.17      231.73      7.73 o
   0   7   0        7.32        8.52      2.23 o
   1   7   0       48.29       52.66      4.34 o
   2   7   0      192.35      169.24      6.91 o
   3   7   0        5.95        3.10      1.75 o
   4   7   0     1432.03     1433.99     23.72 o
   5   7   0       24.17       30.26      6.15 o
   6   7   0        4.16        7.63      3.86 o
   7   7   0       70.25      105.90     11.94 o
  -5   8   0       19.60       19.48      6.24 o
  -4   8   0       15.09       33.08      7.59 o
  -3   8   0       47.76       36.63      7.45 o
  -2   8   0       41.12       32.82      6.69 o
  -1   8   0       37.45       38.38      7.14 o
   0   8   0      795.66      811.84     16.58 o
   1   8   0      263.03      274.99      9.35 o
   2   8   0       12.24       15.86      3.09 o
   4   8   0       34.36       36.33      4.89 o
   5   8   0       90.85       76.90     10.01 o
   6   8   0       71.74       89.96     10.95 o
   7   8   0       79.34      113.71     12.75 o
  -5   9   0       23.26        4.49      2.33 o
  -4   9   0        6.05       19.03      5.84 o
  -3   9   0       67.44       66.39     10.32 o
  -2   9   0       39.72       50.01      8.53 o
  -1   9   0       23.21       17.87      5.30 o
   0   9   0       47.04       51.74      4.98 o
   1   9   0        0.66        4.09      2.08 o
   2   9   0       67.25       68.56      9.14 o
   4   9   0      456.00      477.14     21.50 o
   5   9   0       49.06       35.01      8.17 o
   6   9   0       10.31       19.21      5.52 o
  -4  10   0       16.09        0.00      2.78 o
  -3  10   0       70.97       74.16     11.04 o
  -2  10   0        2.52        5.88      4.09 o
  -1  10   0        0.04        3.01      3.37 o
   0  10   0      116.89      135.70     11.00 o
   1  10   0        6.28       10.98      2.97 o
   2  10   0      142.47      174.31      8.56 o
   3  10   0        7.67       11.36      5.52 o
   4  10   0       43.91       28.95      7.27 o
   5  10   0      193.19      290.08     18.90 o
   6  10   0        2.67        0.00      2.33 o
  -3  11   0       29.22        5.61      3.50 o
  -2  11   0       41.55       69.13     11.18 o
  -1  11   0       56.10      112.45     13.15 o
   0  11   0       73.69      118.74     12.52 o
   1  11   0       21.68       24.33      4.28 o
   2  11   0        5.12        4.00      5.16 o
   3  11   0        7.85       12.26      5.52 o
   4  11   0        6.86        4.85      5.34 o
   5  11   0        0.33        6.24      5.93 o
  -1  12   0       46.98      101.68     13.02 o
   0  12   0        0.33       13.47      4.67 o
   2  12   0        7.80        4.89      4.76 o
   3  12   0        5.26        3.77      4.98 o
  -3 -12   1      229.90      362.81     20.78 o
  -2 -12   1       45.35       67.65     10.46 o
  -1 -12   1       48.58       66.80     10.06 o
   0 -12   1       17.99       23.48      6.55 o
   1 -12   1        3.50       11.90      5.79 o
  -5 -11   1        9.47       15.44      6.78 o
  -4 -11   1       33.78       40.22      8.98 o
  -3 -11   1        3.78        7.68      5.21 o
  -2 -11   1      104.93      119.67      7.89 o
  -1 -11   1       41.62       37.39      7.63 o
   0 -11   1        0.62        6.82      4.22 o
   1 -11   1       28.74       46.37      8.71 o
   2 -11   1       38.99       42.78      8.66 o
   3 -11   1       74.38        0.81      3.14 o
  -6 -10   1        5.10        0.00      2.60 o
  -5 -10   1      172.37      218.39     15.89 o
  -4 -10   1        3.76        5.61      4.98 o
  -3 -10   1        5.16        1.60      2.13 o
  -2 -10   1        2.46        3.72      2.38 o
  -1 -10   1       13.04       15.06      3.91 o
   0 -10   1      115.76      139.74     11.72 o
   1 -10   1        0.85        4.17      3.95 o
   2 -10   1       70.16       88.93     12.03 o
   3 -10   1      263.29      383.82     21.91 o
   4 -10   1       20.71        0.00      2.56 o
  -6  -9   1      114.45      152.22     12.79 o
  -5  -9   1       34.04       22.76      6.78 o
  -4  -9   1      104.71      108.81     11.99 o
  -3  -9   1        2.00        2.24      1.71 o
  -2  -9   1       70.24       67.49      5.70 o
  -1  -9   1      160.68      170.30      7.90 o
   0  -9   1      204.63      225.13     13.00 o
   1  -9   1       10.76       13.02      4.76 o
   2  -9   1      105.84       88.26     10.91 o
   3  -9   1       29.15       25.72      6.78 o
   4  -9   1       77.65      103.02     12.75 o
   5  -9   1        0.08        0.00      2.24 o
  -7  -8   1        3.44        9.61      4.62 o
  -6  -8   1       52.30       43.23      7.90 o
  -5  -8   1        1.84        0.00      2.02 o
  -4  -8   1       45.26       55.28     12.43 o
  -3  -8   1      159.44      143.93      7.09 o
  -2  -8   1      150.11      135.10      6.86 o
  -1  -8   1      466.47      465.71     12.47 o
   0  -8   1      527.76      569.26     26.46 o
   1  -8   1       52.86       54.09      8.26 o
   2  -8   1      216.27      192.67     13.24 o
   3  -8   1       81.98       89.06     10.64 o
   4  -8   1        1.62        1.84      3.37 o
   5  -8   1       10.90        5.52      6.11 o
  -7  -7   1        9.24        7.36      3.68 o
  -6  -7   1       16.02       20.43      5.48 o
  -5  -7   1      313.72      304.81     15.76 o
  -4  -7   1      488.00      578.05     14.44 o
  -3  -7   1      359.23      386.99     11.13 o
  -2  -7   1       15.42       15.01      3.75 o
  -1  -7   1       30.79       26.39      8.80 o
   0  -7   1      754.04      803.55     15.51 o
   1  -7   1       68.97       57.60      4.89 o
   2  -7   1      147.79      147.20     11.18 o
   3  -7   1      351.66      329.90     16.97 o
   4  -7   1      138.88      164.93     12.84 o
   5  -7   1       38.45       39.37      9.16 o
   6  -7   1        5.05        5.61      6.64 o
  -8  -6   1       44.43       50.14      8.80 o
  -7  -6   1       47.25       46.82      8.21 o
  -6  -6   1       11.45       17.37      4.58 o
  -5  -6   1        1.38        1.03      2.20 o
  -4  -6   1      197.60      180.86     11.13 o
  -3  -6   1       39.49       36.29      3.71 o
  -2  -6   1       30.37       28.96      3.52 o
  -1  -6   1       16.53       24.89      3.02 o
   0  -6   1     1053.90     1111.77     32.14 o
   1  -6   1      101.93       91.20      7.09 o
   2  -6   1        0.01        0.49      2.47 o
   3  -6   1      377.12      398.45     17.64 o
   4  -6   1       12.70        9.61      5.07 o
   5  -6   1        1.85        0.00      4.44 o
   6  -6   1        1.14        3.46      5.07 o
  -8  -5   1       37.74       36.86      7.41 o
  -7  -5   1        8.28        7.18      3.82 o
  -6  -5   1        0.02        0.00      1.98 o
  -5  -5   1        0.13        1.30      2.11 o
  -4  -5   1     1522.72     1547.61     34.84 o
  -3  -5   1      195.52      189.62      8.48 o
  -2  -5   1        1.93        2.85      1.27 o
  -1  -5   1     1080.19     1116.04     19.10 o
   0  -5   1      444.37      499.16     10.23 o
   1  -5   1      115.52      119.80      7.68 o
   2  -5   1        0.23        1.73      1.15 o
   3  -5   1      115.04       89.74      8.08 o
   4  -5   1        0.01        4.44      3.95 o
   5  -5   1      289.21      260.19     15.49 o
   6  -5   1      118.09      116.58     12.52 o
   7  -5   1       48.26       41.39      9.74 o
  -7  -4   1        1.67        6.02      3.14 o
  -6  -4   1      207.50      217.41     12.88 o
  -5  -4   1      175.93      162.97      6.43 o
  -4  -4   1       45.23       38.42      5.30 o
  -3  -4   1     1385.31     1399.90     14.70 o
  -2  -4   1     1045.16     1033.57     10.70 o
  -1  -4   1        9.06        3.77      1.27 o
   0  -4   1      958.13      973.85     14.19 o
   1  -4   1      317.91      332.90      6.91 o
   2  -4   1      243.47      231.49      9.58 o
   3  -4   1        2.53        0.00      2.38 o
   4  -4   1       69.19       58.13      7.54 o
   5  -4   1      120.65      132.20     10.82 o
   6  -4   1        4.44        0.00      4.17 o
   7  -4   1        1.45        2.24      5.30 o
  -7  -3   1        4.39       10.75      3.15 o
  -6  -3   1      188.52      174.80     10.77 o
  -5  -3   1      434.04      400.65     15.62 o
  -4  -3   1       31.30       34.79      4.98 o
  -3  -3   1       54.75       70.79      5.39 o
  -2  -3   1      110.93      106.52      2.69 o
  -1  -3   1       85.26       74.75      3.22 o
   0  -3   1     1805.36     1795.60     24.76 o
   1  -3   1        3.49        3.03      0.97 o
   2  -3   1       68.66       50.36      2.05 o
   3  -3   1      630.70      650.47     18.76 o
   4  -3   1        0.91        0.40      2.29 o
   5  -3   1      543.13      569.12     21.14 o
   6  -3   1        1.10        1.84      3.64 o
   7  -3   1      173.37      229.26     15.98 o
   8  -3   1       36.47       45.61     10.50 o
  -8  -2   1        8.83       14.99      6.06 o
  -7  -2   1       46.80       42.06      7.45 o
  -6  -2   1       13.52       17.54      3.11 o
  -5  -2   1       23.98       18.85      4.04 o
  -4  -2   1       88.40       88.03      6.19 o
  -3  -2   1       64.82       43.27      4.67 o
  -2  -2   1       23.14       13.83      2.56 o
  -1  -2   1     1227.55     1345.54     15.51 o
   0  -2   1     3924.67     3785.78     35.19 o
   1  -2   1        6.59        8.71      2.51 o
   2  -2   1      374.82      344.00     10.91 o
   3  -2   1      342.39      339.22     10.86 o
   4  -2   1       18.63       18.76      4.13 o
   5  -2   1       50.67       50.23      6.91 o
   6  -2   1      200.98      212.69     13.38 o
   7  -2   1        1.95        2.24      4.98 o
   8  -2   1       65.34      109.04     13.06 o
  -8  -1   1        2.64        7.41      5.07 o
  -7  -1   1        0.48        1.71      3.55 o
  -6  -1   1      282.49      316.27      7.94 o
  -5  -1   1       83.23       74.02      4.21 o
  -4  -1   1      725.37      669.68     17.24 o
  -3  -1   1      369.23      292.19      9.79 o
  -2  -1   1      459.73      425.20     10.55 o
  -1  -1   1     1059.30     1064.94     12.08 o
   0  -1   1     2231.76     2387.91     32.23 o
   1  -1   1        5.65        2.42      1.30 o
   2  -1   1      627.80      652.45      6.44 o
   3  -1   1       67.11       67.52      2.18 o
   4  -1   1       68.93       98.26      3.17 o
   5  -1   1      116.60      134.67      9.20 o
   6  -1   1       20.83       20.47      5.52 o
   7  -1   1       46.17       48.57      8.39 o
   8  -1   1       90.13      101.32     11.90 o
  -8   0   1       13.01       12.61      6.28 o
  -7   0   1        0.38        0.94      3.95 o
  -6   0   1        0.49        2.06      3.19 o
  -5   0   1      470.99      508.36      9.22 o
  -4   0   1        7.87        9.81      1.76 o
  -3   0   1     1825.99     1971.27     21.66 o
  -2   0   1       24.56       19.69      1.51 o
  -1   0   1     1909.46     1882.85     17.87 o
   1   0   1      940.24      949.44     14.37 o
   2   0   1      219.08      239.71      4.72 o
   3   0   1      321.45      327.21      8.21 o
   4   0   1     1482.01     1567.51     20.30 o
   5   0   1      294.36      298.81      7.34 o
   6   0   1        1.94        1.98      3.46 o
   7   0   1        2.24        6.87      4.13 o
   8   0   1       40.31       57.55      9.56 o
  -8   1   1        0.04        0.22      4.94 o
  -7   1   1       15.25       15.85      6.33 o
  -6   1   1       58.32       47.49      7.72 o
  -5   1   1      135.27      123.09      9.20 o
  -4   1   1      651.16      632.48     11.56 o
  -3   1   1       27.56       27.71      2.23 o
  -2   1   1     2292.12     2329.00     29.38 o
  -1   1   1     1442.63     1376.53     16.72 o
   0   1   1     1341.94     1412.66     19.71 o
   1   1   1      121.23      134.44      2.91 o
   2   1   1     3882.79     3850.95     51.40 o
   3   1   1      729.14        0.45      0.94 o
   4   1   1      109.09      118.47      6.46 o
   5   1   1        1.63        5.15      1.54 o
   6   1   1        2.68        1.44      3.28 o
   7   1   1        1.44        0.00      3.46 o
  -8   2   1        2.66        0.22      5.30 o
  -7   2   1       50.56       51.27      9.47 o
  -6   2   1      192.15      211.66     14.28 o
  -5   2   1      421.08      420.54     17.82 o
  -4   2   1        0.80        1.47      1.30 o
  -3   2   1       52.31       36.10      2.52 o
  -2   2   1     1121.01     1042.45     13.28 o
  -1   2   1       17.38       26.68      4.20 o
   0   2   1      180.32      192.02      4.05 o
   1   2   1      164.36      146.19      4.35 o
   2   2   1       23.92       28.60      4.62 o
   3   2   1        0.15        0.36      1.35 o
   4   2   1      788.32      932.33     21.73 o
   5   2   1        2.01        1.12      2.02 o
   6   2   1       12.50        3.20      4.58 o
   7   2   1        4.76        4.94      3.91 o
  -7   3   1        0.31        0.00      4.53 o
  -6   3   1       17.93       17.60      5.88 o
  -5   3   1       14.87       14.45      5.12 o
  -4   3   1       20.28       22.85      4.94 o
  -3   3   1       53.32       44.55      2.91 o
  -2   3   1        0.89        4.54      1.35 o
  -1   3   1      884.88      830.57     11.51 o
   0   3   1      116.41       90.70      3.38 o
   1   3   1       19.88       20.19      1.98 o
   2   3   1       40.21       20.85      1.52 o
   3   3   1       73.16       79.70      3.62 o
   4   3   1      245.10      218.76      6.67 o
   5   3   1      780.23      759.22     14.39 o
   6   3   1        3.17        6.04      1.93 o
   7   3   1        6.26        0.00      3.46 o
  -7   4   1       37.15       37.80      8.93 o
  -6   4   1       44.55       49.02      9.47 o
  -5   4   1      360.87      428.53     19.39 o
  -4   4   1      568.76      659.94     22.31 o
  -3   4   1        5.30        2.97      1.56 o
  -2   4   1       36.61       27.59      2.44 o
  -1   4   1      813.76      916.14     19.44 o
   0   4   1      455.96      379.73      7.93 o
   2   4   1      703.84      681.31      8.46 o
   3   4   1        0.13        4.73      1.66 o
   4   4   1       56.92       48.82      3.66 o
   5   4   1        0.60        4.21      2.24 o
   6   4   1      367.55      354.06     10.48 o
   7   4   1       90.16       89.87      9.47 o
  -7   5   1        2.77        2.06      5.61 o
  -6   5   1      166.91      163.99     14.01 o
  -5   5   1        2.37        0.27      4.17 o
  -4   5   1        4.80        1.39      3.77 o
  -3   5   1      270.16      269.21     13.29 o
  -2   5   1      168.20      153.03      5.61 o
  -1   5   1       51.92       72.20      3.85 o
   0   5   1      578.90      572.48     12.05 o
   1   5   1      669.41      664.92     17.37 o
   2   5   1      125.45      138.42      3.63 o
   3   5   1      507.19      481.37      7.73 o
   4   5   1      106.12       77.72      7.45 o
   5   5   1      517.68      501.79     18.90 o
   6   5   1       36.81       33.76      5.84 o
   7   5   1       54.56       57.73      8.26 o
  -6   6   1        2.59        1.89      5.39 o
  -5   6   1        7.73       12.66      6.28 o
  -4   6   1       16.82       15.98      4.89 o
  -3   6   1       42.15       31.42      6.15 o
  -2   6   1      116.90      117.86      5.28 o
  -1   6   1      118.08      119.87      5.29 o
   0   6   1       72.79       69.26      4.14 o
   1   6   1      244.62      254.23      7.65 o
   2   6   1      165.99      174.53     14.95 o
   3   6   1       13.30       15.37      2.38 o
   4   6   1      904.75      959.72     27.43 o
   5   6   1       77.77       48.75      7.27 o
   6   6   1       65.82       46.78      7.32 o
   7   6   1       34.73       57.50      8.89 o
   8   6   1        2.04        7.05      4.09 o
  -6   7   1        7.34       12.75      7.27 o
  -5   7   1       27.98       28.86      6.96 o
  -4   7   1       58.51       74.34      9.65 o
  -3   7   1      223.88      262.97     14.90 o
  -2   7   1        2.15        0.00      2.29 o
  -1   7   1      183.28      191.55      7.11 o
   0   7   1       78.81       62.15      6.37 o
   1   7   1      125.86      112.44      5.57 o
   2   7   1      128.32      129.46      8.84 o
   3   7   1      971.30      956.85     26.28 o
   4   7   1       16.66       18.92      3.00 o
   5   7   1       74.38       58.67      8.13 o
   6   7   1        9.95       10.86      3.86 o
   7   7   1       18.10       23.48      5.93 o
  -5   8   1        5.11       10.68      4.76 o
  -4   8   1        2.74        0.00      3.32 o
  -3   8   1       99.53      103.56     11.00 o
  -2   8   1      227.33      235.14     14.10 o
  -1   8   1      263.84      264.41     14.50 o
   0   8   1      194.28      160.31     11.65 o
   1   8   1      102.95      112.54     12.73 o
   3   8   1        9.17        8.74      2.58 o
   4   8   1        8.80        0.63      3.82 o
   5   8   1       28.56       25.63      5.70 o
   6   8   1       10.12       14.28      4.98 o
   7   8   1      133.68      158.28     13.24 o
  -5   9   1       33.47        2.42      2.74 o
  -4   9   1       36.60       25.63      6.82 o
  -3   9   1       14.23       15.40      5.43 o
  -2   9   1        8.77       11.22      4.40 o
  -1   9   1      216.71      243.40     14.81 o
   0   9   1        9.75        7.65      2.56 o
   1   9   1      745.77      853.77     18.22 o
   2   9   1      925.82     1087.61     30.66 o
   3   9   1      415.69      548.65     22.54 o
   4   9   1       14.30       27.92      7.14 o
   5   9   1      142.30      172.11     13.56 o
   6   9   1      107.33      154.47     12.88 o
  -4  10   1       12.38        0.04      2.96 o
  -3  10   1       93.59       97.05     12.26 o
  -2  10   1       36.64       46.82      8.71 o
  -1  10   1       28.05       42.11      8.30 o
   0  10   1       37.34       29.85      6.11 o
   1  10   1        2.22        0.05      2.04 o
   2  10   1       87.54       94.85     10.41 o
   3  10   1       27.20       37.66      8.35 o
   4  10   1        0.11        0.22      3.95 o
   5  10   1        1.54        2.51      4.94 o
   6  10   1       23.25        0.00      2.69 o
  -3  11   1       17.90       30.12      7.72 o
  -2  11   1        3.92        5.16      4.31 o
  -1  11   1        7.56        5.88      4.17 o
   0  11   1       20.05       22.22      6.19 o
   1  11   1        1.73        6.25      2.75 o
   2  11   1       25.76       27.61      7.86 o
   3  11   1       78.53       68.05     10.46 o
   4  11   1       32.38       34.03      8.26 o
   5  11   1       20.44       31.60      8.89 o
  -1  12   1       29.26       61.32     10.19 o
   0  12   1        1.06        0.31      3.91 o
   2  12   1       14.95       23.61      7.72 o
   3  12   1       58.47       83.09     11.81 o
   4  12   1       61.28      100.64     13.60 o
  -3 -12   2       38.54       44.35      9.38 o
  -2 -12   2        5.67        1.98      3.32 o
  -1 -12   2      128.86      165.02     13.74 o
   0 -12   2       16.21        5.84      4.22 o
   1 -12   2        7.40        6.11      4.49 o
  -5 -11   2        1.45        0.00      4.89 o
  -4 -11   2       11.24       15.22      6.82 o
  -3 -11   2       17.19       30.35      7.86 o
  -2 -11   2       71.84       96.80      7.82 o
  -1 -11   2       82.26      122.19     12.48 o
   0 -11   2        0.05        2.87      3.68 o
   1 -11   2       38.42       38.74      8.30 o
   2 -11   2       65.90       77.21     11.76 o
   3 -11   2       21.51        0.40      2.60 o
  -6 -10   2        9.89       19.75      8.13 o
  -5 -10   2        0.97        3.91      4.71 o
  -4 -10   2        1.93       10.73      5.34 o
  -3 -10   2      115.48      130.61      7.90 o
  -2 -10   2      127.10      155.39      8.16 o
  -1 -10   2        0.64        0.00      1.87 o
   0 -10   2       80.27       98.98     11.18 o
   1 -10   2        1.48        5.07      4.00 o
   2 -10   2      204.88      233.12     16.92 o
   3 -10   2       17.77       22.04      6.15 o
   4 -10   2        7.45        1.17      2.69 o
  -6  -9   2        0.00        1.62      3.50 o
  -5  -9   2       12.97       15.71      6.15 o
  -4  -9   2       18.32       21.10      4.47 o
  -3  -9   2       91.05       87.18      7.54 o
  -2  -9   2      113.55      103.16      6.40 o
  -1  -9   2       14.26       16.56      5.52 o
   0  -9   2        3.12        2.11      2.38 o
   1  -9   2       71.17       70.16      9.65 o
   2  -9   2      122.50       96.96     11.67 o
   3  -9   2        0.83        7.00      4.44 o
   4  -9   2        0.19        0.00      3.32 o
   5  -9   2       16.24       25.27      9.74 o
  -6  -8   2      178.54      194.38     14.14 o
  -5  -8   2       30.48       29.76      7.09 o
  -4  -8   2      226.05      236.77      9.48 o
  -3  -8   2      409.09      465.27     14.14 o
  -2  -8   2       23.07       15.26      2.87 o
  -1  -8   2      254.75      238.73     20.27 o
   0  -8   2       22.44       26.95      3.57 o
   1  -8   2       91.38      101.95     10.68 o
   2  -8   2       19.46       25.86      6.15 o
   3  -8   2        0.52        1.84      3.05 o
   4  -8   2       57.74      103.52     11.99 o
   5  -8   2        1.54        0.00      5.43 o
  -7  -7   2       46.80       71.60     10.32 o
  -6  -7   2       15.48       23.03      5.75 o
  -5  -7   2      214.88      228.67     13.87 o
  -4  -7   2      385.25      411.07     12.13 o
  -3  -7   2      437.72      463.54     26.40 o
  -2  -7   2      530.63      586.46     13.63 o
  -1  -7   2      180.71      187.02      7.26 o
   0  -7   2      450.78      462.42     15.40 o
   1  -7   2      320.25      329.72     16.21 o
   2  -7   2      253.56      237.29     14.10 o
   3  -7   2        3.16        2.83      3.32 o
   4  -7   2       75.47       88.75     11.22 o
   5  -7   2       35.02       40.85      9.38 o
   6  -7   2        0.98        7.86      6.91 o
  -8  -6   2       67.70       94.92     21.59 o
  -7  -6   2       31.81       53.64      8.80 o
  -6  -6   2        5.76        5.79      3.19 o
  -5  -6   2       42.12       33.98      6.15 o
  -4  -6   2      841.18      892.83     26.04 o
  -3  -6   2       19.38       25.84      3.82 o
  -2  -6   2        3.68        5.18      1.62 o
  -1  -6   2      782.69      753.36     27.43 o
   0  -6   2       15.19       15.07      2.47 o
   1  -6   2      122.09       89.81      4.55 o
   2  -6   2      171.32      192.09     11.94 o
   3  -6   2      214.98      236.75     14.23 o
   4  -6   2       87.65      126.46     11.90 o
   5  -6   2        0.02        2.56      4.94 o
   6  -6   2       19.50       18.36      7.23 o
  -8  -5   2       52.66       64.05      7.31 o
  -7  -5   2       15.06       25.41      5.84 o
  -6  -5   2       11.83       22.49      4.98 o
  -5  -5   2      805.18      834.16     25.90 o
  -4  -5   2      305.69      317.60     14.23 o
  -3  -5   2       26.64       19.82      2.79 o
  -2  -5   2      353.90      441.29     10.59 o
  -1  -5   2       63.30       61.40      5.50 o
   0  -5   2      296.94      309.89      7.95 o
   1  -5   2       75.68       73.00      3.68 o
   2  -5   2      994.69     1098.25     28.06 o
   3  -5   2        5.65        4.80      3.82 o
   4  -5   2       30.21       23.43      6.11 o
   5  -5   2       35.82       29.00      7.05 o
   6  -5   2       45.79       52.12      9.56 o
   7  -5   2        4.26        4.09      6.06 o
  -7  -4   2        6.59        8.68      3.23 o
  -6  -4   2     2551.00     2975.58     57.73 o
  -5  -4   2      345.60      394.59     16.43 o
  -4  -4   2      421.28      361.32     14.54 o
  -3  -4   2      266.16      239.32      4.89 o
  -2  -4   2      374.83      341.28      9.92 o
  -1  -4   2     1867.63     1733.25     21.77 o
   0  -4   2       30.36       33.55      6.04 o
   1  -4   2      331.42      344.76      7.10 o
   2  -4   2     1753.28     1910.58     21.02 o
   3  -4   2        0.55        0.99      2.51 o
   4  -4   2       65.81       57.68      7.54 o
   5  -4   2       24.88       16.92      5.43 o
   6  -4   2      268.09      269.12     16.34 o
   7  -4   2        0.16        3.14      4.76 o
  -7  -3   2       19.99       19.74      4.33 o
  -5  -3   2      154.28      131.22      9.11 o
  -4  -3   2       51.56       53.24      5.93 o
  -3  -3   2      134.39      131.44      7.45 o
  -2  -3   2     2973.73     2895.94     31.44 o
  -1  -3   2      158.64      108.63      4.62 o
   0  -3   2     2114.84     2067.26     22.56 o
   1  -3   2      341.83      363.47      6.76 o
   2  -3   2      598.20      575.77     16.21 o
   3  -3   2       55.93       38.88      5.16 o
   4  -3   2      201.91      163.45      9.97 o
   5  -3   2        4.27        2.74      3.77 o
   6  -3   2      158.65      168.25     12.43 o
   7  -3   2       44.84       63.83     10.32 o
   8  -3   2       28.76       45.47     10.01 o
  -8  -2   2        0.72        0.00      4.35 o
  -6  -2   2     1075.71     1155.26     20.30 o
  -5  -2   2        2.74        3.98      1.73 o
  -4  -2   2        1.56        3.64      1.98 o
  -3  -2   2      113.61       97.50      6.11 o
  -2  -2   2       74.88       62.85      4.35 o
  -1  -2   2     1993.02     1833.43     20.17 o
   0  -2   2       75.52       65.12      2.52 o
   1  -2   2       49.62       47.85      4.22 o
   2  -2   2        0.15        0.67      1.66 o
   3  -2   2      935.47      947.96     21.86 o
   4  -2   2      348.19      381.66     14.41 o
   5  -2   2        4.47        0.00      2.96 o
   6  -2   2        0.86        2.15      3.77 o
   7  -2   2       27.93       36.59      8.08 o
   8  -2   2        0.03        0.00      4.17 o
  -8  -1   2       36.87       37.39      8.26 o
  -7  -1   2       56.78       58.54      8.71 o
  -6  -1   2       12.91       11.55      2.71 o
  -5  -1   2      328.68      370.51     14.28 o
  -4  -1   2      205.07      183.68      5.98 o
  -3  -1   2        8.33        4.95      1.38 o
  -2  -1   2     1076.26      925.60     17.82 o
  -1  -1   2       61.20       63.52      3.64 o
   0  -1   2      171.56       84.97      3.88 o
   1  -1   2    11157.51    12090.72    147.69 o
   2  -1   2       18.12       26.22      3.14 o
   3  -1   2        1.17        0.25      0.75 o
   4  -1   2      547.13      552.49      7.46 o
   5  -1   2       25.89       24.15      4.80 o
   6  -1   2       76.55       65.05      7.90 o
   7  -1   2       53.74       70.12      9.20 o
   8  -1   2      123.72      163.18     13.87 o
  -8   0   2       24.75       24.78      7.50 o
  -7   0   2      203.04      237.88     15.58 o
  -6   0   2        1.78        0.99      3.19 o
  -5   0   2        3.02        3.50      2.29 o
  -4   0   2       56.76       51.62      3.43 o
  -3   0   2     2171.16     2340.58     25.54 o
  -2   0   2        7.85        6.91      1.22 o
  -1   0   2    14460.26    13107.62    160.39 o
   0   0   2     1626.93     1492.79     11.74 o
   1   0   2      643.42      658.53      6.43 o
   2   0   2       31.12       26.97      1.91 o
   3   0   2      574.73      576.31      9.28 o
   4   0   2       28.18       32.68      2.78 o
   5   0   2      254.12      257.99     11.85 o
   6   0   2       19.90       20.52      5.12 o
   7   0   2       33.96       31.60      6.78 o
  -8   1   2       10.77       11.85      6.51 o
  -7   1   2        7.89       12.79      5.93 o
  -6   1   2       18.63       20.92      5.75 o
  -5   1   2      451.94      475.25     12.39 o
  -4   1   2       29.70       33.88      5.34 o
  -3   1   2        4.81       11.36      2.33 o
  -2   1   2       69.40       92.07      4.31 o
  -1   1   2      750.31      791.51     13.56 o
   0   1   2       31.12       20.07      1.80 o
   1   1   2     1506.36     1448.00     15.05 o
   2   1   2       99.32       57.77      3.46 o
   3   1   2     4733.91     5223.25     69.58 o
   4   1   2      175.41      175.92      5.60 o
   5   1   2      394.73      425.79     10.05 o
   6   1   2        3.49        4.71      3.28 o
   7   1   2       23.80       29.90      6.55 o
  -8   2   2        3.42        3.32      6.28 o
  -7   2   2       18.09       22.89      7.32 o
  -6   2   2      200.31      246.18     15.26 o
  -5   2   2       15.37       13.47      4.85 o
  -4   2   2       13.12        6.57      1.79 o
  -3   2   2      191.97      186.75      8.51 o
  -2   2   2      142.20      139.36      4.28 o
  -1   2   2    45505.36    44266.89    639.78 o
   1   2   2       22.75       24.16      2.31 o
   2   2   2     1115.90     1012.51     13.11 o
   3   2   2      138.83      112.46      4.35 o
   4   2   2      200.63      233.43      9.70 o
   5   2   2       13.91        2.11      1.57 o
   6   2   2       20.45       31.26      8.84 o
   8   2   2       28.60       37.66      7.90 o
  -7   3   2       29.88       29.76      7.77 o
  -6   3   2       55.71       48.08      8.62 o
  -5   3   2      513.32      579.99     22.36 o
  -4   3   2       30.13       40.09      6.37 o
  -3   3   2       66.81       63.88      3.53 o
  -2   3   2      302.31      355.41     12.59 o
  -1   3   2        0.04       13.73      1.82 o
   0   3   2      442.12      364.06      9.97 o
   1   3   2     3245.74     3227.61     25.21 o
   2   3   2       76.97       70.81      2.37 o
   3   3   2     3021.83     3293.50     34.30 o
   4   3   2        4.55        3.76      2.69 o
   5   3   2       14.31       12.71      4.00 o
   6   3   2      530.23      577.28     13.60 o
   7   3   2        0.72        0.00      3.91 o
   8   3   2       33.40       37.17      7.95 o
  -7   4   2        1.20        0.00      5.61 o
  -6   4   2      106.22      124.17     12.97 o
  -5   4   2      120.93      138.22     11.67 o
  -4   4   2      449.68      524.82     19.98 o
  -3   4   2      317.40      316.32     12.84 o
  -2   4   2        7.18        6.75      1.74 o
  -1   4   2     2407.18     2451.23     49.96 o
   0   4   2        9.08       14.03      1.91 o
   1   4   2       85.84       69.58      3.29 o
   2   4   2      155.67      137.09      3.46 o
   3   4   2      136.91      144.84      9.20 o
   4   4   2       50.86       41.14      3.50 o
   5   4   2      373.65      403.53     10.46 o
   6   4   2      381.74      399.23     11.24 o
   7   4   2      212.25      208.65     12.75 o
  -7   5   2        7.01       11.54      7.18 o
  -6   5   2        2.80        3.95      4.89 o
  -5   5   2       41.82       32.32      7.36 o
  -4   5   2       24.17       21.23      5.48 o
  -3   5   2        0.07        0.04      2.29 o
  -2   5   2     1419.95     1454.01     20.02 o
  -1   5   2      485.76      507.65     10.28 o
   0   5   2     1975.49     2244.84     46.51 o
   1   5   2      139.74      128.91      4.93 o
   2   5   2       57.99       50.01      2.43 o
   3   5   2      143.49      130.12      4.03 o
   4   5   2       20.96       24.04      4.11 o
   5   5   2        2.76        2.55      1.71 o
   6   5   2      215.45      249.77     13.69 o
   7   5   2        2.30        5.84      3.41 o
  -6   6   2       89.90       94.85     12.39 o
  -5   6   2       13.93       12.26      4.80 o
  -4   6   2      129.34      107.24     10.50 o
  -3   6   2       28.82       18.09      4.80 o
  -2   6   2       19.31       22.29      7.50 o
  -1   6   2      978.63     1066.10     17.42 o
   0   6   2       31.85       29.22      3.16 o
   1   6   2       58.64       29.56     10.06 o
   2   6   2       65.05       54.29      3.89 o
   3   6   2      226.41      225.58      5.89 o
   4   6   2      929.46     1106.38     29.85 o
   5   6   2        0.03        0.04      1.62 o
   6   6   2       54.63       48.26      7.63 o
   7   6   2       42.35       37.57      7.14 o
   8   6   2       53.93       58.27      9.34 o
  -6   7   2        6.92        5.12      6.33 o
  -5   7   2        2.22        3.32      3.50 o
  -4   7   2       12.99       23.88      6.02 o
  -3   7   2        0.80        0.00      2.02 o
  -2   7   2        9.37        3.95      3.64 o
  -1   7   2       11.77        7.10      2.24 o
   0   7   2        0.01        1.57      3.16 o
   1   7   2       35.98       23.79      4.53 o
   2   7   2        0.63        0.63      1.17 o
   3   7   2     1089.61     1183.33     19.77 o
   4   7   2      461.20      475.26     19.57 o
   5   7   2      136.59      155.59     11.09 o
   6   7   2      150.35      175.61     12.84 o
   7   7   2       85.14       92.65     10.86 o
  -5   8   2        1.74        6.15      4.26 o
  -4   8   2      255.92      265.62     16.88 o
  -3   8   2       11.03       16.43      5.34 o
  -2   8   2        8.70       19.71      5.03 o
  -1   8   2      656.93      764.63     16.07 o
   0   8   2      271.09      290.24      9.60 o
   1   8   2      743.68      711.74     36.36 o
   2   8   2      111.40      115.70      6.04 o
   3   8   2       40.08       49.29      7.81 o
   4   8   2      691.79      828.05     28.28 o
   5   8   2      245.09      247.17     14.99 o
   6   8   2       11.33       15.17      4.98 o
   7   8   2       19.19       24.42      6.33 o
  -5   9   2       43.73        0.00      2.33 o
  -4   9   2       19.63       13.51      5.52 o
  -3   9   2       20.43       17.42      5.48 o
  -2   9   2       14.71       11.22      5.07 o
  -1   9   2       65.09       66.98      8.89 o
   0   9   2        6.79        8.10      2.49 o
   1   9   2      124.59      101.73      7.88 o
   2   9   2       10.08       15.63      3.23 o
   3   9   2      834.72      982.30     30.48 o
   4   9   2       43.45       39.50      8.39 o
   5   9   2       54.01       53.51      8.66 o
   6   9   2       36.93       58.90      9.61 o
  -4  10   2       30.93        5.52      3.28 o
  -3  10   2        0.66        0.00      2.87 o
  -2  10   2        0.32        1.30      3.37 o
  -1  10   2       96.11      103.65     11.36 o
   0  10   2       20.32       12.37      3.38 o
   1  10   2      116.48      145.01      7.65 o
   2  10   2      151.41      172.43     12.75 o
   3  10   2       67.96       69.36     10.46 o
   4  10   2       77.72      119.54     13.20 o
   5  10   2       90.86       85.25     11.90 o
   6  10   2       17.46        1.48      2.56 o
  -3  11   2       57.67       87.67     12.30 o
  -2  11   2        2.48        0.04      3.77 o
  -1  11   2       38.88       40.40      8.66 o
   0  11   2       10.74       23.34      5.84 o
   1  11   2       27.17       24.91      6.91 o
   2  11   2       76.28       74.56     10.46 o
   3  11   2       47.52       64.46     10.50 o
   4  11   2       10.54        0.00      4.49 o
   5  11   2        2.65        3.19      5.66 o
  -1  12   2       45.28       61.37     10.82 o
   2  12   2        8.58       18.72      6.64 o
   3  12   2        0.95        0.00      4.89 o
   4  12   2       33.03       86.15     13.20 o
  -3 -12   3       85.23      149.44     14.59 o
  -2 -12   3        0.01        0.00      3.10 o
  -1 -12   3       18.88       22.45      6.28 o
   0 -12   3        0.82        1.44      4.04 o
   1 -12   3       35.54       62.53     10.59 o
  -4 -11   3        5.90        4.85      5.34 o
  -3 -11   3       20.33       21.36      4.37 o
  -2 -11   3      451.60      557.41     16.66 o
  -1 -11   3       24.45       27.07      6.73 o
   0 -11   3        3.36        0.00      3.19 o
   1 -11   3       18.68       17.51      6.24 o
   2 -11   3      117.75      134.67     14.86 o
  -5 -10   3        0.05        0.63      5.03 o
  -4 -10   3       32.59       43.71      8.13 o
  -3 -10   3        2.34        2.27      2.29 o
  -2 -10   3       68.24       57.10      8.87 o
  -1 -10   3        9.46        5.11      2.31 o
   0 -10   3        6.16        6.37      3.77 o
   1 -10   3       66.88       77.12     11.00 o
   2 -10   3      288.37      364.20     20.83 o
   3 -10   3       76.21      114.34     14.01 o
   4 -10   3       16.73        1.39      2.65 o
  -5  -9   3       58.51       52.97      9.56 o
  -4  -9   3       22.83       19.52      6.94 o
  -3  -9   3       39.72       47.07      5.23 o
  -2  -9   3        8.61        6.25      2.20 o
  -1  -9   3      202.50      218.16      9.11 o
   0  -9   3      452.27      613.66     24.33 o
   1  -9   3       84.61       84.39     10.50 o
   2  -9   3       29.38       31.92      7.23 o
   3  -9   3       29.22       25.05      7.00 o
   4  -9   3       17.13       27.88      7.23 o
   5  -9   3        6.44       11.00      8.08 o
  -7  -8   3        9.12        6.11      3.10 o
  -6  -8   3      195.58      228.22     15.85 o
  -5  -8   3       14.21       22.04      6.55 o
  -4  -8   3       15.76        8.06      2.50 o
  -3  -8   3        6.48       11.62      4.60 o
  -2  -8   3        3.69        8.78      2.35 o
  -1  -8   3      297.07      293.87      9.94 o
   0  -8   3      518.32      527.63     13.09 o
   1  -8   3      117.57      132.20     11.04 o
   2  -8   3      510.35      609.12     24.78 o
   3  -8   3      230.11      255.29     16.34 o
   4  -8   3      196.91      229.75     16.83 o
   5  -8   3        6.08        1.53      5.39 o
  -7  -7   3       25.82       36.90      7.63 o
  -6  -7   3        0.92        0.00      2.56 o
  -5  -7   3       35.37       33.22      6.19 o
  -4  -7   3       37.10       23.98      3.78 o
  -3  -7   3       19.28       19.13      3.22 o
  -2  -7   3       32.61       30.08      3.71 o
  -1  -7   3      372.02      365.82     13.74 o
   0  -7   3        6.92        7.21      1.99 o
   1  -7   3       79.06       70.93      8.62 o
   2  -7   3        2.71        3.73      3.73 o
   3  -7   3      160.86      199.05     14.23 o
   4  -7   3       10.62       10.68      5.88 o
   5  -7   3        1.32        0.00      4.62 o
   6  -7   3       47.54       68.59     12.17 o
  -6  -6   3        2.04        8.62      3.50 o
  -5  -6   3      101.19       85.56      9.34 o
  -4  -6   3      208.37      176.42     11.45 o
  -3  -6   3      346.39      315.59      9.85 o
  -2  -6   3       49.21       27.37      4.78 o
  -1  -6   3       60.96       67.56      4.34 o
   0  -6   3     1076.07     1106.13     17.86 o
   1  -6   3       98.46      119.62      5.05 o
   2  -6   3       57.19       55.44      7.59 o
   3  -6   3       30.64       35.69      7.45 o
   4  -6   3       85.97       95.48     10.77 o
   5  -6   3        1.96        0.00      4.49 o
   6  -6   3       36.60       40.09      9.25 o
  -8  -5   3        8.57       11.85      4.54 o
  -7  -5   3       10.34        8.30      3.55 o
  -6  -5   3      111.48      139.07     10.86 o
  -5  -5   3      167.17      154.24     10.86 o
  -4  -5   3      442.12      443.70     17.33 o
  -3  -5   3       29.85       25.44      3.16 o
  -2  -5   3      223.38      208.48      7.06 o
  -1  -5   3     2688.49     2945.50     34.12 o
   0  -5   3        6.55        7.91      1.78 o
   1  -5   3      436.99      422.81      8.73 o
   2  -5   3      347.70      348.26     15.26 o
   3  -5   3      438.24      515.30     19.71 o
   4  -5   3       49.02       50.01      7.99 o
   5  -5   3      279.20      293.99     16.43 o
   6  -5   3       11.44       31.87      7.90 o
   7  -5   3      168.57      205.91     16.43 o
  -8  -4   3        0.10        4.86      3.27 o
  -7  -4   3        9.25       12.50      3.94 o
  -5  -4   3      943.39     1021.80     28.60 o
  -4  -4   3      173.67      180.95     10.46 o
  -3  -4   3      209.46      198.79     13.38 o
  -2  -4   3       26.34       19.61      2.53 o
  -1  -4   3      338.19      301.90      7.57 o
   0  -4   3      181.78      165.63      5.14 o
   1  -4   3       98.45       83.90      3.31 o
   2  -4   3      546.80      514.09     17.10 o
   3  -4   3      872.37      989.70     26.26 o
   4  -4   3      194.59      169.42     11.13 o
   5  -4   3        0.35        0.00      3.14 o
   6  -4   3      403.25      416.85     20.11 o
   7  -4   3      314.42      363.12     20.34 o
  -7  -3   3       82.03       93.19      6.75 o
  -6  -3   3      262.82      309.48     10.47 o
  -4  -3   3       17.11       10.28      3.05 o
  -3  -3   3      104.00       82.82      6.24 o
  -2  -3   3      783.63      734.45     12.59 o
  -1  -3   3     1637.46     1706.92     20.81 o
   0  -3   3      156.46      116.72      3.92 o
   1  -3   3        3.92        3.46      3.19 o
   2  -3   3      389.35      358.54     12.97 o
   3  -3   3       18.00       22.31      4.40 o
   4  -3   3       24.43       21.37      4.85 o
   5  -3   3      137.09      136.74     10.64 o
   6  -3   3       62.82       51.67      8.17 o
   7  -3   3      116.52      122.64     12.52 o
   8  -3   3       16.87        6.42      6.37 o
  -8  -2   3       14.23       21.59      6.78 o
  -7  -2   3       24.49       26.97      4.49 o
  -6  -2   3        0.56        1.65      2.85 o
  -5  -2   3       28.96       18.30      2.90 o
  -4  -2   3      289.78      233.81      7.33 o
  -3  -2   3      106.54      103.88      6.37 o
  -2  -2   3      789.03      754.07     17.15 o
  -1  -2   3     1761.50     1647.49     26.91 o
   1  -2   3      646.38      686.69      8.82 o
   2  -2   3      697.51      705.68     17.10 o
   3  -2   3      156.58      106.53      6.82 o
   4  -2   3      127.45      117.43      8.04 o
   5  -2   3       72.06       77.21      8.08 o
   6  -2   3        2.08        4.26      4.17 o
   7  -2   3        0.89        5.03      4.85 o
   8  -2   3       24.54       33.80      8.04 o
  -8  -1   3       13.63       18.05      6.64 o
  -7  -1   3       47.10       47.54      8.57 o
  -6  -1   3        0.57        0.00      2.51 o
  -5  -1   3      301.51      293.08     13.49 o
  -4  -1   3        4.93        2.64      1.39 o
  -3  -1   3      828.31      874.33     13.55 o
  -2  -1   3     1930.67     1876.24     42.74 o
  -1  -1   3     2161.02     2158.17     18.28 o
   0  -1   3      278.31      305.81      7.05 o
   1  -1   3      645.09      577.63      6.36 o
   2  -1   3      578.02      646.07     14.54 o
   3  -1   3      350.11      374.15      6.45 o
   4  -1   3     1313.84     1419.25     17.76 o
   5  -1   3      226.88      210.90     11.13 o
   6  -1   3      694.98      797.62     24.82 o
   7  -1   3       97.45      106.48     10.59 o
  -8   0   3       44.05       54.41     10.10 o
  -7   0   3        8.07       17.33      6.33 o
  -6   0   3       25.79       24.82      6.19 o
  -5   0   3      179.37      191.32      9.56 o
  -4   0   3       24.77       37.03      4.35 o
  -3   0   3      290.24      281.51      9.61 o
  -2   0   3        8.80        7.27      1.89 o
  -1   0   3     3135.68     3256.95     43.54 o
   0   0   3     7535.66     7580.84     63.93 o
   1   0   3     2330.90     2489.73     23.85 o
   2   0   3       78.05      103.45      4.79 o
   3   0   3      692.54      750.18     10.89 o
   4   0   3       75.30       59.18      3.50 o
   5   0   3      599.66      648.58     19.17 o
   6   0   3       93.42      112.00      8.98 o
   7   0   3      144.31      144.64     10.91 o
  -8   1   3        0.02        0.00      4.89 o
  -7   1   3        3.11        2.11      4.53 o
  -6   1   3      157.59      168.25     12.57 o
  -5   1   3      659.03      736.34     21.68 o
  -4   1   3      219.63      225.80      9.34 o
  -3   1   3       17.68       24.73      3.23 o
  -2   1   3      330.12      319.49      9.16 o
  -1   1   3    22451.13    20380.67    245.33 o
   0   1   3      157.23      141.97      3.77 o
   1   1   3      791.97      755.09      9.86 o
   2   1   3        0.07        0.51      0.49 o
   3   1   3      502.45      578.40      7.86 o
   4   1   3      940.57     1047.35     29.58 o
   5   1   3        1.72        0.52      1.98 o
   6   1   3       12.38       14.68      3.95 o
   8   1   3        1.52        4.35      4.40 o
  -8   2   3        1.04        0.00      5.70 o
  -7   2   3        9.50       10.55      6.02 o
  -6   2   3       73.55       77.57      9.97 o
  -5   2   3       82.19       91.85      9.43 o
  -4   2   3      157.36      181.79      6.39 o
  -3   2   3      214.42      173.18      5.64 o
  -2   2   3     1288.36     1329.01     17.07 o
  -1   2   3     9522.67    10117.93     88.29 o
   0   2   3        7.03        5.04      1.21 o
   1   2   3      184.34      155.38      7.88 o
   2   2   3       38.81       45.54      2.59 o
   3   2   3     6314.87     7286.07     75.80 o
   4   2   3      484.18      477.49      9.19 o
   5   2   3       27.97       17.15      4.61 o
   6   2   3       28.73       28.02      2.90 o
   7   2   3      320.67      364.65     16.79 o
   8   2   3        1.26        4.40      4.76 o
  -7   3   3       16.41        7.36      5.43 o
  -6   3   3       16.85       19.53      6.55 o
  -5   3   3       75.22       59.08      8.66 o
  -4   3   3      106.30       97.95      6.13 o
  -3   3   3      441.15      382.26      8.91 o
  -2   3   3        2.02        3.42      1.37 o
  -1   3   3     4887.06     5332.87    132.14 o
   0   3   3     1543.29     1527.07     17.74 o
   1   3   3     1642.81     1698.96     15.09 o
   2   3   3        8.30        7.33      1.53 o
   3   3   3      745.40      774.19     12.87 o
   4   3   3      364.52      357.21      8.98 o
   5   3   3       65.96       73.61      4.85 o
   6   3   3       34.96       36.49      4.07 o
   7   3   3      184.92      164.30     11.31 o
   8   3   3        2.54        6.19      5.48 o
  -7   4   3      101.61      106.75     13.83 o
  -6   4   3        9.06        7.90      5.34 o
  -5   4   3       67.85       93.37     10.37 o
  -4   4   3        1.80        2.06      2.87 o
  -3   4   3      135.58      170.26      6.13 o
  -2   4   3       92.01      103.47      8.19 o
  -1   4   3      320.63      366.50      8.16 o
   1   4   3        4.90        4.26      1.42 o
   2   4   3        2.01        1.68      0.79 o
   3   4   3       48.76       34.76      3.05 o
   4   4   3      357.39      343.09      9.05 o
   5   4   3        0.23        1.72      1.58 o
   6   4   3      171.04      153.43      7.12 o
   7   4   3       21.31       22.21      3.86 o
  -7   5   3        8.03        4.09      6.24 o
  -6   5   3       31.51       43.63      9.20 o
  -5   5   3       51.63       51.62      8.26 o
  -4   5   3      490.49      482.35     19.89 o
  -3   5   3      182.20      185.86      6.70 o
  -2   5   3      111.78       94.35      6.49 o
  -1   5   3      666.42      616.78     11.78 o
   0   5   3       46.92       43.23      4.58 o
   1   5   3      611.25      599.89     11.07 o
   2   5   3        0.37        0.56      0.79 o
   3   5   3      265.10      282.59      5.83 o
   4   5   3     1815.33     1954.33     25.89 o
   5   5   3        8.20        6.75      2.00 o
   6   5   3       12.78        8.62      3.10 o
   7   5   3        9.24       14.10      4.13 o
  -6   6   3        1.47        0.00      4.80 o
  -5   6   3       46.56       52.21      8.98 o
  -4   6   3        2.42        3.91      2.92 o
  -3   6   3       12.28       11.49      4.17 o
  -2   6   3       47.08       33.85      4.11 o
  -1   6   3        0.16        1.46      1.48 o
   0   6   3       37.17       38.51      3.56 o
   1   6   3      227.77      234.75      7.35 o
   2   6   3        0.03        1.17      1.44 o
   3   6   3      252.63      242.37      5.66 o
   4   6   3      615.58      631.30     21.55 o
   5   6   3       12.45       10.77      3.37 o
   6   6   3        0.00        0.00      1.80 o
   7   6   3        0.01        0.00      2.60 o
   8   6   3      150.47      207.93     14.72 o
  -6   7   3        8.22        0.00      2.74 o
  -5   7   3       10.57       18.76      5.97 o
  -4   7   3       71.52       70.25      9.47 o
  -3   7   3       45.40       35.69      6.73 o
  -2   7   3       30.00       19.44      4.98 o
  -1   7   3      277.71      265.42      8.74 o
   0   7   3       77.36       75.07      5.68 o
   1   7   3      302.68      326.74      9.37 o
   2   7   3       75.63       59.77      4.20 o
   3   7   3      582.47      615.36     21.50 o
   4   7   3      682.75      776.25     25.45 o
   5   7   3        9.60       11.85      3.86 o
   6   7   3       19.68       21.59      5.61 o
   7   7   3        4.62        1.80      2.56 o
  -5   8   3       13.32       12.66      5.61 o
  -4   8   3        0.24        5.25      3.91 o
  -3   8   3      111.16       98.89     10.68 o
  -2   8   3      136.96      118.33     10.06 o
  -1   8   3       52.96       45.31      4.51 o
   0   8   3       96.89       91.95      5.67 o
   1   8   3       84.57       80.03      5.24 o
   2   8   3     1004.69     1157.15     30.75 o
   3   8   3      796.07      803.81     25.99 o
   4   8   3       93.11       97.59     10.59 o
   5   8   3       18.05       21.55      5.21 o
   6   8   3       48.86       77.48     10.24 o
   7   8   3       16.44       18.90      5.75 o
  -4   9   3       54.01       84.98     11.58 o
  -3   9   3       12.21        3.59      3.77 o
  -2   9   3      282.89      296.32     16.52 o
  -1   9   3      277.91      252.24     14.63 o
   0   9   3        0.82        2.74      3.32 o
   2   9   3      830.54      988.13     29.45 o
   3   9   3       24.05       19.57      5.61 o
   4   9   3       29.80       18.45      6.42 o
   5   9   3       19.15       21.82      6.24 o
   6   9   3        0.02        0.00      2.92 o
  -4  10   3        4.30        3.14      3.28 o
  -3  10   3       34.79       34.12      7.45 o
  -2  10   3        0.01        1.44      3.73 o
  -1  10   3       40.36       46.64      8.13 o
   0  10   3        4.85        8.27      2.98 o
   1  10   3       33.92       21.91      6.02 o
   2  10   3        8.82        7.23      4.35 o
   3  10   3      128.32      145.13     12.75 o
   4  10   3       21.08       17.06      7.05 o
   5  10   3       11.94       13.96      6.24 o
   6  10   3      128.54        0.00      2.69 o
  -3  11   3       13.75       21.95      6.37 o
  -2  11   3        2.68        4.09      3.86 o
  -1  11   3        0.28        6.64      4.44 o
   1  11   3      136.81      163.72     12.93 o
   2  11   3       28.81       42.11      8.66 o
   3  11   3       69.89       65.32     10.41 o
   4  11   3      288.39      404.02     22.49 o
   5  11   3       55.61       75.42     12.30 o
   2  12   3        4.15        2.02      5.34 o
   3  12   3        4.58       11.36      6.28 o
  -2 -12   4       15.33        5.97      3.86 o
  -1 -12   4        6.90       18.81      5.57 o
   0 -12   4       17.97       12.52      4.62 o
  -4 -11   4      215.36      369.33     14.18 o
  -3 -11   4        0.08        2.07      2.67 o
  -2 -11   4        1.51        0.00      2.24 o
  -1 -11   4        0.32        0.00      2.96 o
   0 -11   4       15.51       17.28      5.30 o
   1 -11   4       44.05       62.22     10.77 o
  -5 -10   4      147.12      187.37     15.76 o
  -4 -10   4       39.46       51.63      6.20 o
  -3 -10   4      246.78      303.35     16.54 o
  -2 -10   4      221.82      276.00     11.17 o
  -1 -10   4       95.15       92.88     10.95 o
   0 -10   4        3.58        1.44      3.19 o
   1 -10   4       30.71       32.41      7.59 o
   2 -10   4        5.60       11.13      4.71 o
   3 -10   4      109.87      132.88     14.72 o
  -6  -9   4        4.27        4.53      3.41 o
  -5  -9   4        3.18        0.90      4.40 o
  -4  -9   4        7.98       12.65      3.30 o
  -3  -9   4        9.97        9.96      2.89 o
  -2  -9   4       61.52       62.61      5.90 o
  -1  -9   4        9.99       11.72      2.97 o
   0  -9   4      226.67      223.11     14.45 o
   1  -9   4      132.19      123.18     12.26 o
   2  -9   4      229.34      307.50     18.41 o
   3  -9   4        4.62        2.11      3.50 o
   4  -9   4        1.10        5.16      5.97 o
  -6  -8   4       31.19       37.08      7.45 o
  -5  -8   4       12.25       10.59      5.57 o
  -4  -8   4      130.78      132.47      7.45 o
  -3  -8   4      226.16      215.43     16.68 o
  -2  -8   4       65.66       57.70      9.58 o
  -1  -8   4      216.10      221.21      8.60 o
   0  -8   4      648.38      674.69     15.00 o
   1  -8   4       98.50      127.98     10.91 o
   2  -8   4      135.11      183.47     13.69 o
   3  -8   4       23.80       36.05      8.93 o
   4  -8   4        0.66        0.13      5.21 o
   5  -8   4       14.83       15.62      7.68 o
  -6  -7   4      112.56      132.70     12.97 o
  -5  -7   4       78.75       80.71     10.10 o
  -4  -7   4      139.86      142.77     13.02 o
  -3  -7   4       26.23       36.19      4.46 o
  -2  -7   4      217.04      208.78     15.04 o
  -1  -7   4        7.98       10.99      2.23 o
   0  -7   4      116.61      112.89      5.52 o
   1  -7   4      151.86      158.69     11.54 o
   2  -7   4       47.42       67.74      9.29 o
   3  -7   4        9.83        9.83      5.43 o
   4  -7   4        5.62        6.73      5.84 o
   5  -7   4       14.48       13.33      6.28 o
   6  -7   4       33.09       36.95     10.06 o
  -7  -6   4       64.77       63.88      7.38 o
  -6  -6   4        0.26        0.00      2.74 o
  -5  -6   4      383.36      450.66     19.89 o
  -4  -6   4       30.52       27.79      5.97 o
  -3  -6   4       21.16       24.58      3.52 o
  -2  -6   4       26.95       21.36      3.05 o
  -1  -6   4       35.39       30.69      3.42 o
   0  -6   4        1.52        1.26      1.30 o
   1  -6   4      116.10      110.02      4.85 o
   2  -6   4      160.19      183.74     12.52 o
   3  -6   4      250.16      316.61     16.88 o
   4  -6   4        4.35        2.47      4.53 o
   5  -6   4       24.35       25.77      7.63 o
   6  -6   4        0.05        4.67      5.88 o
  -8  -5   4        1.08        1.52      3.72 o
  -7  -5   4        1.29        4.20      3.05 o
  -6  -5   4       17.25       25.07      4.27 o
  -5  -5   4      979.78     1191.13     32.82 o
  -4  -5   4      814.04      863.34     25.81 o
  -3  -5   4       22.13       15.89      2.87 o
  -2  -5   4      453.19      485.06     11.51 o
  -1  -5   4      753.70      811.64     14.60 o
   0  -5   4       62.75       47.81      3.32 o
   1  -5   4       24.73       20.14      2.40 o
   2  -5   4     1151.59     1195.75     30.44 o
   3  -5   4      303.15      273.70     14.37 o
   4  -5   4      211.28      222.61     14.05 o
   5  -5   4        0.56        0.54      4.04 o
   6  -5   4        1.09        7.05      5.43 o
   7  -5   4      140.70      168.74     15.98 o
  -8  -4   4       97.10      142.29      9.62 o
  -7  -4   4        9.64       11.58      3.86 o
  -6  -4   4      244.01      252.24      9.94 o
  -4  -4   4        3.11        3.59      2.11 o
  -3  -4   4        3.37        5.71      1.69 o
  -2  -4   4      178.08      164.40      6.18 o
  -1  -4   4     1344.69     1407.62     19.62 o
   0  -4   4      701.92      718.44      9.36 o
   1  -4   4      399.74      405.23     14.99 o
   2  -4   4      262.83      299.91     13.24 o
   3  -4   4        5.81        1.44      3.01 o
   4  -4   4       65.93       34.66      6.64 o
   5  -4   4      205.06      213.90     13.33 o
   6  -4   4      216.17      233.39     15.17 o
   7  -4   4        4.41        0.54      5.21 o
  -7  -3   4        5.02        4.07      2.94 o
  -6  -3   4      350.24      347.50     11.17 o
  -5  -3   4      798.64      829.14     16.73 o
  -4  -3   4      277.74      259.00      8.24 o
  -3  -3   4        6.01        2.02      1.75 o
  -2  -3   4        9.28       11.42      1.87 o
  -1  -3   4     1614.50     1650.21     20.89 o
   0  -3   4        0.24        0.05      0.42 o
   1  -3   4      166.24      191.15      4.99 o
   2  -3   4      362.22      309.12     12.17 o
   3  -3   4       37.16       32.50      5.25 o
   4  -3   4      133.39      117.57      8.71 o
   5  -3   4      153.08      151.06     10.82 o
   6  -3   4       17.84       25.90      6.78 o
   7  -3   4       54.10       54.50      9.52 o
  -7  -2   4      473.97      578.78     21.91 o
  -6  -2   4        4.68        4.19      2.41 o
  -5  -2   4       16.46        9.92      2.56 o
  -4  -2   4      268.67      265.39     14.30 o
  -3  -2   4       28.12       17.00      2.35 o
  -2  -2   4     1617.84     1474.08     18.82 o
  -1  -2   4      472.95      422.80      6.53 o
   0  -2   4     1092.43     1103.80     16.83 o
   1  -2   4      475.01      426.22      5.83 o
   2  -2   4      431.39      463.50     13.87 o
   3  -2   4       47.90       42.15      4.94 o
   4  -2   4      481.26      469.56     16.07 o
   5  -2   4       24.98       26.04      5.43 o
   6  -2   4        0.08        1.66      3.86 o
   7  -2   4        0.41        1.75      4.40 o
  -8  -1   4        4.43       15.49      6.19 o
  -6  -1   4        7.02        8.30      3.59 o
  -5  -1   4       59.91       59.21      6.51 o
  -4  -1   4       24.11       20.63      4.17 o
  -3  -1   4      360.32      361.79      8.49 o
  -2  -1   4       89.50       75.45      3.47 o
  -1  -1   4      106.86       90.18      4.53 o
   0  -1   4     1536.89     1631.88     17.91 o
   1  -1   4     4306.35     4549.53     35.47 o
   2  -1   4      133.47      196.29      6.55 o
   3  -1   4      145.39      179.59      7.14 o
   4  -1   4       18.62       21.91      4.04 o
   5  -1   4       24.81       25.68      4.80 o
   6  -1   4      356.22      390.01     16.56 o
   7  -1   4      160.27      184.95     12.97 o
  -8   0   4        6.47        7.14      5.25 o
  -7   0   4      360.67      412.23     20.92 o
  -6   0   4       10.15        5.16      3.32 o
  -5   0   4       19.37       19.17      4.13 o
  -4   0   4        1.06        2.92      2.15 o
  -3   0   4      757.32      809.02     18.23 o
  -2   0   4      583.57      591.08     14.05 o
  -1   0   4     1030.70     1000.07     18.14 o
   0   0   4       40.86       54.63      1.87 o
   1   0   4     4302.08     4378.91     39.82 o
   2   0   4     5655.20     6314.43     61.38 o
   3   0   4        9.96        7.37      1.26 o
   4   0   4      477.40      474.95      9.13 o
   5   0   4       31.63       35.69      5.16 o
   6   0   4      170.82      181.67     10.95 o
   8   0   4       20.17       37.80      7.95 o
  -8   1   4       32.51       36.36      9.29 o
  -7   1   4       12.39        7.95      5.30 o
  -6   1   4      415.12      433.02     19.98 o
  -5   1   4      164.80      159.21      7.63 o
  -4   1   4       42.38       25.59      4.00 o
  -3   1   4      311.18      274.28      9.83 o
  -2   1   4        2.08        3.50      1.71 o
  -1   1   4        3.13        4.17      1.66 o
   0   1   4     4841.55     4879.56     56.76 o
   1   1   4     3192.60     3574.17     33.88 o
   2   1   4      421.65      403.60      6.63 o
   3   1   4     1139.65     1392.15     14.15 o
   4   1   4       25.84       33.02      2.76 o
   5   1   4        0.39        0.57      1.10 o
   6   1   4       20.15       27.39      4.65 o
   7   1   4      435.83      482.62     19.98 o
   8   1   4        3.56        7.95      5.03 o
  -8   2   4        0.38        0.63      5.79 o
  -7   2   4        5.96        1.35      4.49 o
  -6   2   4        7.93        8.30      4.76 o
  -5   2   4       41.07       33.76      6.96 o
  -4   2   4       87.99       81.05      4.62 o
  -3   2   4       52.64       43.47      3.32 o
  -2   2   4     3684.13     3954.28     40.32 o
  -1   2   4       28.35       25.95      3.01 o
   0   2   4        8.09        7.76      1.24 o
   1   2   4      519.60      480.14      8.26 o
   2   2   4      388.68      360.39      7.52 o
   3   2   4       67.02       59.19      3.76 o
   4   2   4      148.14      156.26      5.25 o
   5   2   4       26.14       20.61      2.23 o
   6   2   4        8.19        2.33      3.23 o
   7   2   4       66.75       85.38      9.52 o
   8   2   4       17.28       28.82      7.27 o
  -7   3   4        1.72        1.53      4.85 o
  -6   3   4      103.16       93.46     11.58 o
  -5   3   4        3.55        3.32      3.86 o
  -4   3   4       70.57       77.81      5.21 o
  -3   3   4        5.17        1.67      2.22 o
  -2   3   4     1217.68     1296.78     18.09 o
  -1   3   4      459.73      408.36      8.27 o
   0   3   4       35.46       32.05      2.31 o
   1   3   4     1779.83     1793.38     26.73 o
   2   3   4     3456.13     3735.77     62.49 o
   3   3   4     1194.25     1292.38     18.03 o
   4   3   4      767.78      790.10     14.37 o
   5   3   4      262.03      247.39      8.30 o
   6   3   4       31.34       24.83      5.61 o
   7   3   4       26.55       23.43      5.88 o
   8   3   4       23.45       16.97      6.37 o
  -7   4   4       45.21       55.98     11.09 o
  -6   4   4       18.57       18.00      6.82 o
  -5   4   4      207.27      208.70     13.65 o
  -4   4   4      113.35      141.63     10.50 o
  -3   4   4      163.49      147.69      6.02 o
  -2   4   4     5017.10     5491.38     54.70 o
  -1   4   4      422.50      372.60      8.49 o
   0   4   4      171.29      153.97      5.01 o
   1   4   4      495.55      443.20      8.29 o
   2   4   4      148.07      171.57      5.55 o
   3   4   4       25.19       27.24      2.88 o
   4   4   4      189.07      215.65      7.22 o
   5   4   4       29.88       29.03      3.65 o
   6   4   4      140.83      162.57      7.44 o
   7   4   4      494.74      679.42     23.39 o
  -7   5   4        0.49        0.45      6.19 o
  -6   5   4        5.79        1.53      4.71 o
  -5   5   4       18.71       25.23      6.19 o
  -4   5   4       39.00       48.62      7.63 o
  -3   5   4        0.04        2.66      1.60 o
  -2   5   4        6.40        8.72      2.24 o
  -1   5   4      637.19      625.54     12.06 o
   0   5   4       52.61       30.70      8.13 o
   1   5   4       30.34       34.16      5.70 o
   2   5   4      567.72      574.64     11.11 o
   3   5   4       29.79       16.32      4.24 o
   4   5   4       33.36       46.80      6.73 o
   5   5   4       16.83       18.36      2.98 o
   6   5   4        0.47        0.80      2.29 o
   7   5   4      109.04      110.39      9.47 o
  -6   6   4        3.24        6.02      4.31 o
  -5   6   4        0.64        4.40      4.00 o
  -4   6   4       82.72       92.34     10.06 o
  -3   6   4       65.03       47.45      7.00 o
  -2   6   4       62.71       57.60      4.87 o
  -1   6   4      136.68      122.54      5.65 o
   0   6   4        0.32        0.00      1.77 o
   1   6   4       74.37       73.35      4.27 o
   2   6   4        0.69        5.84      2.92 o
   3   6   4      229.30      217.24     10.35 o
   4   6   4      260.02      273.46     12.88 o
   5   6   4      117.95      120.85      9.52 o
   6   6   4      101.83       92.61      9.79 o
   7   6   4        0.01        1.26      3.23 o
  -6   7   4        1.00        0.00      2.65 o
  -5   7   4       39.46       42.92      8.71 o
  -4   7   4        1.24        7.95      3.91 o
  -3   7   4      194.65      191.95     12.48 o
  -2   7   4       13.96       14.88      2.85 o
  -1   7   4       66.96       57.42      4.58 o
   0   7   4       63.68       69.89      6.91 o
   1   7   4      281.21      281.46      8.65 o
   2   7   4      197.17      182.57     10.91 o
   3   7   4      108.06       92.12      9.07 o
   4   7   4      160.03      151.28     10.91 o
   5   7   4        0.75        0.00      1.75 o
   6   7   4      172.26      177.68     12.84 o
   7   7   4        4.07       11.58      4.71 o
  -5   8   4       43.10       43.50      8.71 o
  -4   8   4        5.20        7.45      4.58 o
  -3   8   4       11.94       14.28      4.98 o
  -2   8   4       46.92       76.63      9.11 o
  -1   8   4      164.14      174.82      7.57 o
   0   8   4        0.05        0.84      1.91 o
   1   8   4        0.03        0.00      2.09 o
   2   8   4      274.00      260.50     14.19 o
   3   8   4      165.32      196.62     12.97 o
   4   8   4       54.02       63.52      8.62 o
   5   8   4      151.41      140.46     11.63 o
   6   8   4       13.07        3.50      3.77 o
   7   8   4       80.92       60.24      9.52 o
  -4   9   4       14.23        8.80      4.85 o
  -3   9   4        0.52        5.30      4.13 o
  -2   9   4        4.81        5.43      3.19 o
  -1   9   4       16.96       14.50      4.26 o
   0   9   4        0.40        4.57      3.30 o
   1   9   4        0.04        3.68      3.37 o
   2   9   4      198.50      219.07     13.60 o
   3   9   4        5.93        0.00      2.87 o
   4   9   4       34.84       41.70      8.48 o
   5   9   4       59.59       70.07     10.37 o
   6   9   4      133.38      175.39     13.83 o
  -4  10   4       19.52       20.11      6.64 o
  -3  10   4        8.56        2.69      3.73 o
  -2  10   4      250.36      269.30     16.97 o
  -1  10   4        1.02        0.85      2.96 o
   0  10   4       20.75       38.52      8.69 o
   1  10   4      205.42      241.96     14.37 o
   2  10   4       60.11       59.70      9.07 o
   3  10   4      134.43      162.46     13.69 o
   4  10   4       92.50      106.93     12.61 o
   5  10   4        7.36       13.47      6.42 o
   6  10   4       42.14        0.00      2.20 o
  -2  11   4        2.61        3.64      4.09 o
  -1  11   4        0.22        0.00      3.68 o
   1  11   4       13.96       26.13      7.54 o
   2  11   4      471.28      671.25     26.62 o
   3  11   4        1.53        2.69      4.49 o
   4  11   4        2.51        7.81      6.02 o
   5  11   4       56.24       84.08     13.24 o
   1  12   4      129.24      208.29     15.26 o
   2  12   4       57.63       71.87     11.27 o
   3  12   4        7.10       19.57      7.77 o
  -2 -12   5       29.31       24.56      6.73 o
  -1 -12   5      106.07      123.94     14.14 o
   0 -12   5       32.55       53.91      9.74 o
  -4 -11   5        5.08        9.88      3.30 o
  -3 -11   5       28.28       32.51      5.36 o
  -2 -11   5       40.29       62.45      6.82 o
  -1 -11   5       54.01       58.67      9.97 o
   0 -11   5        2.25        2.87      3.32 o
   1 -11   5        1.27        9.11      4.13 o
   2 -11   5        4.76        0.00      3.10 o
  -5 -10   5      140.93      206.00     16.83 o
  -4 -10   5       50.78       67.66     10.57 o
  -3 -10   5        1.31        2.78      2.56 o
  -2 -10   5       82.11       95.77      7.51 o
  -1 -10   5        1.60        1.71      2.83 o
   0 -10   5        0.97        0.63      3.28 o
   1 -10   5      334.39      368.10     21.19 o
   2 -10   5        0.03        2.60      3.23 o
  -6  -9   5       48.81       65.76     11.90 o
  -5  -9   5       39.56       87.00     12.08 o
  -4  -9   5       36.01       40.64      6.22 o
  -3  -9   5      579.16      623.23     17.03 o
  -2  -9   5       10.19       11.61      2.86 o
  -1  -9   5       53.86       55.69      5.45 o
   0  -9   5      316.09      385.39     19.80 o
   1  -9   5      500.83      551.44     24.87 o
   2  -9   5        0.28        3.41      3.77 o
   3  -9   5        0.91        7.36      6.15 o
   4  -9   5       42.26       41.39     10.28 o
  -6  -8   5        0.49        5.07      3.68 o
  -5  -8   5        0.17        0.00      3.95 o
  -4  -8   5       26.92       30.60      4.65 o
  -3  -8   5      515.73      510.33     14.82 o
  -2  -8   5        2.58        7.01      4.62 o
  -1  -8   5       11.27       10.37      2.78 o
   0  -8   5      105.52      112.14     11.00 o
   1  -8   5     1347.55     1453.47     39.55 o
   2  -8   5      217.73      244.21     15.58 o
   3  -8   5      179.29      191.46     15.89 o
   4  -8   5      174.15      195.72     16.12 o
   5  -8   5       10.64       21.68      8.30 o
  -7  -7   5       40.36       56.83      7.75 o
  -5  -7   5        0.31        1.48      3.23 o
  -4  -7   5        2.93        4.59      3.73 o
  -3  -7   5       59.47       57.30      5.44 o
  -2  -7   5      127.05       95.72     13.83 o
  -1  -7   5      148.67      128.53      6.17 o
   0  -7   5       11.13        5.79      1.95 o
   1  -7   5       84.10       73.93      9.11 o
   2  -7   5        0.59        3.19      4.76 o
   3  -7   5       37.97       29.09      7.54 o
   4  -7   5       36.12       33.98      8.71 o
   5  -7   5      122.55      179.61     15.08 o
   6  -7   5        0.81        3.19      6.51 o
  -7  -6   5       97.72      120.66      9.20 o
  -6  -6   5       23.52       16.25      4.76 o
  -5  -6   5       56.72       47.81      7.63 o
  -4  -6   5      222.94      231.32     13.74 o
  -3  -6   5      166.52      185.94      7.98 o
  -2  -6   5        0.01        2.65      1.47 o
  -1  -6   5       16.79       10.74      2.14 o
   0  -6   5      305.12      322.58      9.02 o
   1  -6   5      743.97      769.96     24.78 o
   2  -6   5      242.64      262.30     15.40 o
   3  -6   5      181.82      187.91     13.51 o
   4  -6   5       10.72       15.13      5.75 o
   5  -6   5       29.84       18.41      6.78 o
   6  -6   5       98.59      107.11     13.06 o
  -7  -5   5        0.47        0.86      2.56 o
  -6  -5   5       31.08       34.06      5.13 o
  -5  -5   5       39.55       33.72      4.60 o
  -4  -5   5      118.12       98.98      8.26 o
  -3  -5   5       29.81       26.78      3.45 o
  -2  -5   5     1018.77     1069.73     18.72 o
  -1  -5   5       13.92       14.33      2.37 o
   0  -5   5      404.29      453.07      7.24 o
   1  -5   5      363.45      383.24      7.67 o
   2  -5   5      388.09      441.77     17.96 o
   3  -5   5        6.17        9.52      4.76 o
   4  -5   5        3.68       12.12      5.25 o
   5  -5   5      101.60      106.75     11.36 o
   6  -5   5       14.74        4.62      5.25 o
   7  -5   5       61.54       74.88     11.99 o
  -8  -4   5       14.05       18.00      7.14 o
  -7  -4   5        1.91        2.74      2.83 o
  -6  -4   5      178.12      194.15     13.20 o
  -5  -4   5        5.63        3.10      2.13 o
  -4  -4   5       53.39       50.82      4.53 o
  -3  -4   5        1.02        3.19      1.35 o
  -2  -4   5      442.67      476.11     11.74 o
  -1  -4   5     2129.59     2286.31     28.10 o
   0  -4   5        0.01        0.00      0.55 o
   1  -4   5      348.58      355.96      5.12 o
   2  -4   5      170.69      242.01     12.26 o
   3  -4   5       98.62      105.09      8.75 o
   4  -4   5        2.86        0.00      3.86 o
   5  -4   5       67.46       58.18      8.53 o
   6  -4   5     1063.02     1195.71     35.60 o
   7  -4   5       64.47       70.34     11.00 o
  -7  -3   5      411.29      529.98     22.22 o
  -6  -3   5      253.81      276.64     10.49 o
  -5  -3   5       26.18       17.86      3.25 o
  -4  -3   5        5.80        1.91      4.74 o
  -3  -3   5      131.34      105.46      5.00 o
  -2  -3   5     2993.29     3079.09     28.16 o
  -1  -3   5      121.21      131.90      3.89 o
   0  -3   5       51.83       48.75      5.16 o
   1  -3   5       65.67       46.77      2.70 o
   2  -3   5      982.28     1088.28     25.50 o
   3  -3   5       44.74       36.95      5.66 o
   4  -3   5       15.99       11.40      4.26 o
   5  -3   5       94.32       84.98      9.02 o
   6  -3   5      227.71      226.43     14.01 o
   7  -3   5        8.09        0.09      4.80 o
  -7  -2   5       24.62       27.79      6.11 o
  -6  -2   5      226.09      235.50     13.24 o
  -5  -2   5       14.28        9.97      4.06 o
  -4  -2   5       50.80       61.06      4.52 o
  -3  -2   5     1792.42     1834.04     24.00 o
  -2  -2   5      385.91      338.98      7.95 o
  -1  -2   5      446.73      423.39      6.93 o
   0  -2   5       58.64       50.35      2.10 o
   1  -2   5     2861.79     3366.63     36.54 o
   2  -2   5      883.84     1081.62     11.33 o
   3  -2   5      577.62      524.86     16.34 o
   4  -2   5      144.23      153.93      9.20 o
   5  -2   5      316.56      272.26     13.42 o
   6  -2   5      105.91      109.22      9.70 o
   7  -2   5       89.46      111.46     11.31 o
  -8  -1   5        0.62        5.75      5.57 o
  -6  -1   5       99.55       76.40      7.99 o
  -5  -1   5        8.78        5.30      2.87 o
  -4  -1   5       40.49       25.32      4.44 o
  -3  -1   5       75.86       84.17      6.02 o
  -2  -1   5       11.22       19.03      3.10 o
  -1  -1   5      354.75      272.10      6.40 o
   0  -1   5     1590.86     1700.82     19.38 o
   1  -1   5     2840.13     3034.54     24.51 o
   2  -1   5       27.95       32.81      1.87 o
   3  -1   5      246.56      255.26      7.00 o
   4  -1   5      172.32      140.82      8.21 o
   5  -1   5      243.33      255.47     11.99 o
   6  -1   5       10.64       13.06      4.49 o
   8  -1   5        0.09        0.00      3.91 o
  -8   0   5        9.26       19.66      7.50 o
  -7   0   5        2.25        4.76      4.76 o
  -6   0   5        6.18        4.40      3.37 o
  -5   0   5        2.27        3.28      2.51 o
  -4   0   5       39.54       32.32      4.71 o
  -3   0   5      279.05      270.29     10.41 o
  -2   0   5        2.36        1.93      1.62 o
  -1   0   5        5.98        4.80      1.93 o
   0   0   5     1522.07     1681.45     15.05 o
   1   0   5      363.54      393.90     11.90 o
   2   0   5       25.42       20.44      1.59 o
   3   0   5      930.29      986.13     11.46 o
   4   0   5      527.79      570.63      8.86 o
   5   0   5       95.25       88.86      5.45 o
   6   0   5       38.70       34.95      7.56 o
   7   0   5       33.46       47.54      8.17 o
   8   0   5        1.87        5.93      4.98 o
  -8   1   5       31.91       26.08      8.80 o
  -7   1   5        0.53        0.00      4.13 o
  -6   1   5        7.13        7.54      4.62 o
  -5   1   5        3.50        6.46      2.87 o
  -4   1   5        8.68        9.20      3.10 o
  -3   1   5      555.79      586.23     15.98 o
  -2   1   5     1668.87     1677.07     29.04 o
  -1   1   5      197.63      198.51      7.50 o
   0   1   5      737.24      720.19     10.42 o
   1   1   5      469.97      476.89      8.33 o
   2   1   5      307.59      336.15     25.97 o
   3   1   5      245.78      302.43      5.59 o
   4   1   5      931.89      884.23     11.59 o
   5   1   5      599.90      656.04     10.62 o
   6   1   5        1.05        0.40      2.69 o
   7   1   5        5.18        6.51      4.85 o
   8   1   5       63.86       74.16     10.32 o
  -7   2   5       20.62       31.78      8.21 o
  -6   2   5       53.30       57.06      9.29 o
  -5   2   5       65.97       70.25      7.16 o
  -4   2   5      367.06      326.31     10.06 o
  -3   2   5      142.84      135.21      7.18 o
  -2   2   5     1662.16     1855.56     31.92 o
  -1   2   5      547.27      608.81     14.72 o
   0   2   5      610.40      614.28     14.59 o
   1   2   5      179.56      157.51      7.36 o
   2   2   5     1644.49     1915.62     22.58 o
   3   2   5       93.36       97.40      2.99 o
   4   2   5      399.70      419.17      8.86 o
   5   2   5      259.55      278.66      8.67 o
   6   2   5      199.27      181.22     11.31 o
   7   2   5        0.64        0.00      3.50 o
   8   2   5       23.62       29.49      7.09 o
  -7   3   5      119.79      173.91     16.39 o
  -6   3   5      138.20      181.45     14.72 o
  -5   3   5        5.44        8.84      3.73 o
  -4   3   5       96.10       86.66      5.11 o
  -3   3   5        1.85        3.53      2.27 o
  -2   3   5     5359.30     5667.98     55.94 o
  -1   3   5      324.62      351.22     17.22 o
   0   3   5      387.76      434.60     12.55 o
   1   3   5      382.26      348.89      7.68 o
   2   3   5     1298.36     1571.80     20.13 o
   3   3   5      528.93      632.93     10.72 o
   4   3   5        0.27        2.60      1.56 o
   5   3   5       78.41       96.13      5.37 o
   7   3   5       17.22        1.57      4.09 o
   8   3   5        2.49        5.66      4.94 o
  -7   4   5       32.32       47.09     10.64 o
  -6   4   5       51.90       61.72     10.73 o
  -5   4   5        0.72        3.95      2.96 o
  -4   4   5      558.11      593.02     13.70 o
  -3   4   5     1064.48     1272.20     20.13 o
  -2   4   5     2347.32     2526.29     30.52 o
  -1   4   5      186.59      216.05     12.88 o
   0   4   5      295.65      312.76      7.34 o
   1   4   5      225.47      196.52      5.29 o
   2   4   5     5697.03     6267.25     47.45 o
   3   4   5      113.65      110.35      5.03 o
   4   4   5      326.11      336.36      9.39 o
   5   4   5      148.90      140.22      6.52 o
   6   4   5      214.25      189.49      8.10 o
   7   4   5       21.38       23.93      6.28 o
  -7   5   5       62.67       85.34     14.05 o
  -6   5   5      105.65      109.31     12.88 o
  -5   5   5       62.89       56.65      9.07 o
  -4   5   5      481.17      525.40     20.96 o
  -3   5   5       59.78       50.57      8.39 o
  -2   5   5     1661.91     1786.89     24.94 o
  -1   5   5      113.21      108.84     10.21 o
   0   5   5       25.34       25.09      2.78 o
   1   5   5        0.44        1.19      1.14 o
   2   5   5      635.93      683.98     12.74 o
   3   5   5      396.81      383.26     17.13 o
   4   5   5        7.17        4.83      1.74 o
   5   5   5      261.63      236.10     12.95 o
   6   5   5       97.65       84.24      6.22 o
   7   5   5       26.47       20.25      4.98 o
  -6   6   5        0.60        0.76      3.46 o
  -5   6   5        0.84        3.10      3.77 o
  -4   6   5        3.06        0.00      1.93 o
  -3   6   5       60.42       60.42      7.90 o
  -2   6   5      139.33      133.68      9.14 o
  -1   6   5      540.82      603.22     26.46 o
   0   6   5       12.67        9.66      3.50 o
   1   6   5       96.25       97.25      8.53 o
   2   6   5        0.36        0.00      1.71 o
   3   6   5       93.66       99.86      9.56 o
   4   6   5        0.07        0.00      1.26 o
   5   6   5       99.65       92.26      5.92 o
   6   6   5        6.92        2.78      2.60 o
   7   6   5       34.05       51.13      8.21 o
  -6   7   5        0.24        2.15      2.69 o
  -5   7   5       33.85       32.28      7.36 o
  -4   7   5       10.98        6.73      4.22 o
  -3   7   5       27.07       19.89      5.03 o
  -2   7   5      424.80      500.02     14.63 o
  -1   7   5      169.63      188.19      7.56 o
   0   7   5       32.39       33.91      3.74 o
   1   7   5      108.14       87.96      5.03 o
   2   7   5       23.32       18.32      4.80 o
   3   7   5      649.30      743.33     14.88 o
   4   7   5       14.57       22.22      4.89 o
   5   7   5       78.63       76.09      9.29 o
   6   7   5       86.67       63.16      9.43 o
   7   7   5       35.23       27.29      6.46 o
  -5   8   5       27.82       19.35      6.42 o
  -4   8   5       14.18       12.30      5.07 o
  -3   8   5       52.61       48.30      7.90 o
  -2   8   5       17.52       16.47      4.76 o
  -1   8   5        3.03        0.49      1.89 o
   0   8   5       19.73       13.52      3.39 o
   1   8   5      323.68      370.03     16.34 o
   2   8   5     1512.29     1766.99     40.72 o
   3   8   5      674.30      748.87     25.68 o
   4   8   5        1.38        0.40      2.20 o
   5   8   5        0.19        1.03      2.74 o
   6   8   5        1.66        6.78      3.55 o
   7   8   5      126.24      168.47     13.87 o
  -4   9   5        5.21        2.96      3.77 o
  -3   9   5       13.22       21.14      6.24 o
  -2   9   5      261.21      262.03     15.49 o
  -1   9   5      101.40      126.18      8.15 o
   0   9   5        0.65        2.46      3.10 o
   1   9   5       41.39       35.78      6.73 o
   2   9   5      480.10      536.76     21.73 o
   3   9   5      107.42      131.75     11.36 o
   4   9   5       64.24       74.11     10.73 o
   5   9   5       87.27       79.14     10.64 o
   6   9   5       35.89       43.41      8.66 o
  -3  10   5        0.47        3.10      4.22 o
  -2  10   5       93.28       90.72     11.13 o
  -1  10   5       23.13       43.81      7.59 o
   0  10   5        2.45        2.56      3.37 o
   1  10   5      234.68      212.02     13.65 o
   2  10   5      461.65      546.36     23.07 o
   3  10   5      203.27      255.97     16.39 o
   4  10   5       11.51       17.46      6.15 o
   5  10   5       33.65       50.37      8.75 o
   6  10   5       17.03        3.82      2.96 o
  -2  11   5       32.69       20.20      6.82 o
   1  11   5       60.99       60.06      9.79 o
   2  11   5       91.73       93.78     11.63 o
   3  11   5        0.05        2.74      4.94 o
   4  11   5       27.27       11.09      6.64 o
   5  11   5        1.12        9.11      7.23 o
   1  12   5        0.62        4.58      5.25 o
   2  12   5       27.49       40.18      9.07 o
   3  12   5       26.42       51.62     10.68 o
  -4 -11   6       69.64      141.85     10.31 o
  -3 -11   6        1.38        2.42      3.02 o
  -2 -11   6        2.59        5.66      4.13 o
  -1 -11   6       32.33       28.19      6.78 o
   0 -11   6       19.97       25.09      7.05 o
   2 -11   6        0.01        2.92      2.56 o
  -5 -10   6        0.26        2.69      6.33 o
  -4 -10   6        1.25        3.35      2.59 o
  -3 -10   6      183.28      223.19     20.78 o
  -2 -10   6        0.22        2.69      2.68 o
  -1 -10   6        0.26        0.00      3.05 o
   0 -10   6       18.17       28.64      7.14 o
   1 -10   6        0.39        4.13      3.82 o
   2 -10   6       58.04       63.12     10.86 o
   3 -10   6        8.31       18.09      8.26 o
  -6  -9   6        7.07        0.00      3.32 o
  -5  -9   6       47.79       48.75      9.88 o
  -4  -9   6       17.05        9.74      3.58 o
  -3  -9   6      140.19      156.46      8.86 o
  -2  -9   6       62.52       64.06      6.37 o
  -1  -9   6       44.35       46.76      5.38 o
   0  -9   6       24.98       27.79      6.11 o
   1  -9   6      167.38      188.54     14.54 o
   2  -9   6        0.18        4.89      3.95 o
   3  -9   6       11.55        8.13      6.19 o
   4  -9   6        6.41       22.00      8.93 o
  -6  -8   6       43.50       42.36      6.90 o
  -5  -8   6       85.34      110.79     12.57 o
  -4  -8   6      408.93      461.43     14.99 o
  -3  -8   6       75.05       67.88      6.44 o
  -2  -8   6       47.47       41.61     10.08 o
  -1  -8   6       37.49       47.12      6.87 o
   0  -8   6      153.62      147.91     11.76 o
   1  -8   6       23.10       18.81      5.16 o
   2  -8   6      145.10      174.36     14.41 o
   3  -8   6        1.78        4.94      5.84 o
   4  -8   6        0.30        1.44      4.89 o
   5  -8   6       40.50       49.83     11.63 o
  -7  -7   6       78.52      121.75     10.32 o
  -6  -7   6        3.45        3.89      3.22 o
  -4  -7   6       46.48       55.67      5.93 o
  -3  -7   6        3.75        0.99      1.81 o
  -2  -7   6        1.02        0.00      1.60 o
  -1  -7   6      169.50      162.64      7.19 o
   0  -7   6      333.15      336.79     15.26 o
   1  -7   6      287.57      313.34     17.24 o
   2  -7   6      225.18      229.80     15.35 o
   3  -7   6       62.11       59.44     10.10 o
   4  -7   6       16.68       18.54      7.23 o
   5  -7   6       18.81        9.34      6.15 o
   6  -7   6       11.01       20.20      8.53 o
  -7  -6   6       24.17       21.35      6.15 o
  -6  -6   6        1.60        3.26      2.94 o
  -5  -6   6        0.06        0.00      2.21 o
  -3  -6   6      149.12      144.94     15.17 o
  -2  -6   6      207.08      210.35      8.30 o
  -1  -6   6       55.15       49.45      4.37 o
   0  -6   6      167.75      176.46      5.23 o
   1  -6   6      114.99      123.29      6.94 o
   2  -6   6       37.16       44.13      8.13 o
   3  -6   6       75.95       92.03     10.68 o
   4  -6   6       50.98       61.90      9.61 o
   5  -6   6      360.81      463.41     22.80 o
   6  -6   6        0.33        4.22      5.79 o
  -7  -5   6       81.43      104.46      8.41 o
  -6  -5   6       29.41       23.86      4.73 o
  -5  -5   6      452.61      465.11     13.66 o
  -4  -5   6      278.91      291.39     12.73 o
  -3  -5   6       62.50       43.62      3.44 o
  -2  -5   6       11.58       15.62      4.04 o
  -1  -5   6        5.60        8.42      1.61 o
   0  -5   6        0.53        1.44      0.84 o
   1  -5   6      346.26      342.05      5.52 o
   2  -5   6       58.41       56.47      7.95 o
   3  -5   6        6.92       10.19      5.21 o
   4  -5   6       58.88       64.46      9.16 o
   5  -5   6       21.26       20.11      6.78 o
   6  -5   6       51.11       62.49     10.59 o
   7  -5   6       58.70       56.38     11.00 o
  -7  -4   6        0.75        4.19      3.21 o
  -6  -4   6      397.49      415.15     18.25 o
  -5  -4   6       29.58       19.95      3.57 o
  -4  -4   6      647.42      662.93     14.96 o
  -3  -4   6       45.01       40.37      3.20 o
  -2  -4   6       23.36       24.86      2.76 o
  -1  -4   6      391.17      370.16      7.35 o
   0  -4   6      813.58      882.58     18.16 o
   1  -4   6      587.08      581.90      8.48 o
   2  -4   6      548.89      695.89     13.80 o
   3  -4   6      727.24      745.45     23.52 o
   4  -4   6      117.89      135.35     10.82 o
   5  -4   6       53.42       29.58      7.18 o
   6  -4   6        0.29        1.48      5.30 o
   7  -4   6        6.43        3.41      5.79 o
  -7  -3   6        2.75        7.86      4.53 o
  -6  -3   6      101.41      102.76      7.10 o
  -5  -3   6      695.39      718.43     30.86 o
  -4  -3   6       74.46       60.52      4.82 o
  -3  -3   6       99.19      110.58      9.25 o
  -2  -3   6      708.69      741.07     11.12 o
  -1  -3   6       11.29       15.64      1.80 o
   0  -3   6      295.08      301.40     10.86 o
   1  -3   6     3225.78     3590.02     39.03 o
   2  -3   6      101.48       98.18      3.02 o
   3  -3   6       59.99       40.90      6.06 o
   4  -3   6      234.71      250.45     13.06 o
   5  -3   6      231.43      232.76     13.65 o
   6  -3   6      772.36      897.81     28.91 o
   7  -3   6       16.65       21.28      7.50 o
  -7  -2   6       69.94       80.17      9.70 o
  -6  -2   6      399.09      465.02     18.90 o
  -5  -2   6        0.51        0.13      2.51 o
  -4  -2   6        1.98        0.45      2.02 o
  -3  -2   6      321.21      267.45      8.06 o
  -2  -2   6        6.83        2.92      1.80 o
  -1  -2   6      377.58      401.68      8.74 o
   0  -2   6      344.57      320.96      5.61 o
   1  -2   6      210.10      227.21      7.01 o
   2  -2   6      316.16      451.70      6.87 o
   3  -2   6       77.30       69.56      4.44 o
   4  -2   6       62.04       52.34      6.46 o
   5  -2   6      507.74      493.75     18.32 o
   6  -2   6       23.16       19.98      5.61 o
   7  -2   6       57.82       40.54      7.54 o
   8  -2   6       11.88       12.79      6.42 o
  -8  -1   6       20.62        4.04      5.57 o
  -7  -1   6        0.63        0.00      3.23 o
  -6  -1   6      119.40      123.22      9.74 o
  -5  -1   6        5.95        3.37      2.78 o
  -4  -1   6       80.26       75.55      6.37 o
  -3  -1   6      320.71      364.60     12.88 o
  -2  -1   6     2707.81     2815.50     44.13 o
  -1  -1   6      138.54      109.99      4.28 o
   0  -1   6        1.13        0.43      0.72 o
   1  -1   6     1492.79     1496.92     14.66 o
   2  -1   6      488.49      486.35      7.24 o
   3  -1   6      401.30      358.41      6.32 o
   4  -1   6       31.24       32.30      5.10 o
   5  -1   6      295.13      304.73      9.75 o
   6  -1   6      212.39      211.68      8.87 o
   7  -1   6       12.15        7.45      4.71 o
   8  -1   6        1.74        2.87      4.80 o
  -8   0   6       83.87       96.38     13.51 o
  -7   0   6        7.62        2.33      4.17 o
  -6   0   6        3.50        7.63      3.77 o
  -5   0   6      151.66      121.70      8.80 o
  -4   0   6      100.24      101.18      7.50 o
  -3   0   6      228.44      241.83     10.50 o
  -2   0   6      595.76      548.56     14.95 o
  -1   0   6     1136.98     1089.68     21.46 o
   0   0   6        3.46        5.02      1.10 o
   1   0   6     8040.07     8827.44     75.61 o
   2   0   6     3396.15     3542.77     28.91 o
   3   0   6      479.08      518.63      7.96 o
   4   0   6       75.06       78.27      3.30 o
   5   0   6       20.35       14.95      3.77 o
   6   0   6        4.83        4.26      3.73 o
   7   0   6        2.08        1.71      4.04 o
   8   0   6       47.71       46.06      8.98 o
  -7   1   6        6.78       10.82      5.57 o
  -6   1   6       38.10       36.54      7.99 o
  -5   1   6       35.70       39.59      5.84 o
  -4   1   6        1.73        1.17      2.11 o
  -3   1   6       44.56       42.33      4.89 o
  -2   1   6      255.21      203.35      8.62 o
  -1   1   6      159.45      167.44      7.45 o
   0   1   6      722.44      718.61     11.10 o
   1   1   6      368.52      449.52      9.23 o
   2   1   6      289.84      332.91      5.39 o
   3   1   6       12.99        9.19      1.42 o
   4   1   6        1.58        1.86      1.16 o
   5   1   6     1368.13     1487.81     33.58 o
   6   1   6      598.47      621.60     21.91 o
   7   1   6       21.55       27.88      6.96 o
   8   1   6       17.07       27.92      7.50 o
  -7   2   6       35.12       40.99      9.20 o
  -6   2   6       13.46       25.00      7.32 o
  -5   2   6        0.79        1.42      1.74 o
  -4   2   6       65.25       65.54      6.24 o
  -3   2   6       60.73       57.86      5.43 o
  -2   2   6       40.30       23.12      3.64 o
  -1   2   6      156.54      150.38      7.32 o
   0   2   6      438.50      403.07     11.99 o
   1   2   6      350.53      318.17      7.44 o
   2   2   6      454.26      529.47     10.28 o
   3   2   6       13.63        6.00      1.37 o
   4   2   6       50.81       29.00      5.03 o
   5   2   6      156.85      141.64      7.07 o
   6   2   6       19.36       20.20      5.16 o
   7   2   6        1.31        1.17      4.17 o
   8   2   6        9.15       17.82      6.19 o
  -7   3   6       26.10       39.10      9.88 o
  -6   3   6       72.06       71.24     10.68 o
  -5   3   6      130.34      137.50     10.82 o
  -4   3   6      274.87      331.33     10.09 o
  -3   3   6       67.93       81.30      4.83 o
  -2   3   6     2718.56     2791.78     32.44 o
  -1   3   6      327.03      325.31      7.83 o
   0   3   6       96.19       72.35      3.29 o
   1   3   6      149.75      163.80      3.48 o
   2   3   6     1626.93     1877.55     23.68 o
   3   3   6      756.92      788.52     14.20 o
   4   3   6        0.74        0.99      1.41 o
   5   3   6        3.53        3.56      1.93 o
   6   3   6      471.38      494.96     19.48 o
   7   3   6      147.65      146.39     11.81 o
   8   3   6       88.34      111.42     12.26 o
  -7   4   6        1.58        7.90      6.60 o
  -6   4   6       20.49       19.62      5.70 o
  -5   4   6       21.72       16.65      4.85 o
  -4   4   6        1.75        8.29      3.19 o
  -3   4   6      748.46      812.44     15.94 o
  -2   4   6        4.80        8.85      2.21 o
  -1   4   6      113.82      134.25      5.33 o
   0   4   6     1207.45     1298.17     19.89 o
   1   4   6      275.10      263.65      5.18 o
   2   4   6      203.60      266.12     16.45 o
   3   4   6      401.30      439.63     10.48 o
   4   4   6       22.56       22.76      5.39 o
   5   4   6       65.20       55.22      4.86 o
   6   4   6      294.71      384.49     11.98 o
   7   4   6      149.98      188.36     13.42 o
   8   4   6        1.43        2.29      4.85 o
  -6   5   6        3.52        8.84      4.53 o
  -5   5   6        0.25        3.82      3.10 o
  -4   5   6       48.04       44.94      7.45 o
  -3   5   6        0.04        2.86      1.83 o
  -2   5   6       85.27       78.38      7.52 o
  -1   5   6        0.60        2.67      3.19 o
   0   5   6      801.65      818.65     14.05 o
   1   5   6      409.31      447.67      9.22 o
   2   5   6       32.04       38.16      5.59 o
   3   5   6      148.68      150.08      6.27 o
   4   5   6      230.89      238.92      8.33 o
   5   5   6        0.22        0.72      1.47 o
   6   5   6        2.21        1.10      1.95 o
   7   5   6      111.79      125.65     10.10 o
  -6   6   6        0.18        0.54      3.46 o
  -5   6   6       20.95       26.17      6.91 o
  -4   6   6      159.92      203.58     13.60 o
  -3   6   6      407.08      463.30     22.92 o
  -2   6   6       93.66       78.31      6.06 o
  -1   6   6        5.41        5.88      2.18 o
   0   6   6      219.35      199.90      7.23 o
   1   6   6       40.27       58.70      4.07 o
   2   6   6        6.71        2.29      2.33 o
   3   6   6      387.16      441.62     11.18 o
   4   6   6        4.32        2.78      1.53 o
   5   6   6       53.19       52.90      4.99 o
   6   6   6       21.90       40.94      7.14 o
   7   6   6       34.35       37.75      7.18 o
  -5   7   6        0.04        0.00      2.87 o
  -4   7   6       22.88       27.74      6.78 o
  -3   7   6        6.23        6.28      3.77 o
  -2   7   6       17.82       16.51      3.09 o
  -1   7   6        0.20        1.27      1.96 o
   0   7   6       21.70       28.35      3.65 o
   1   7   6      435.55      461.88     17.78 o
   2   7   6       46.11       40.45      6.82 o
   3   7   6      356.41      383.39     10.66 o
   4   7   6        4.39        1.21      2.15 o
   5   7   6       98.41      102.26     10.59 o
   6   7   6      197.77      244.83     15.62 o
   7   7   6       92.39      127.09     11.18 o
  -5   8   6       23.38       31.87      7.32 o
  -4   8   6       10.71       10.32      4.71 o
  -3   8   6        0.01        0.00      2.38 o
  -2   8   6        0.10        0.00      2.33 o
  -1   8   6       13.66        5.80      2.96 o
   0   8   6      106.10      129.41      6.66 o
   1   8   6       11.15        4.40      3.59 o
   2   8   6      398.81      464.84     19.66 o
   3   8   6      404.98      448.46     19.71 o
   4   8   6       48.48       46.28      7.63 o
   5   8   6      223.84      276.17     16.65 o
   6   8   6        1.68        3.14      3.19 o
   7   8   6      169.70      247.71     16.65 o
  -4   9   6        7.13        7.00      4.49 o
  -3   9   6       20.25       32.37      7.32 o
  -2   9   6        0.60        5.39      3.23 o
  -1   9   6        2.13        7.25      2.67 o
   0   9   6       47.33       36.72      6.87 o
   1   9   6        0.17        1.26      3.64 o
   2   9   6        0.34        0.00      2.96 o
   3   9   6      135.80      120.35     11.85 o
   4   9   6       18.24       19.21      6.55 o
   5   9   6      205.37      234.19     15.85 o
  -3  10   6       59.44       73.26     10.95 o
  -2  10   6        4.00        5.48      4.40 o
   0  10   6       19.75       24.96      6.42 o
   1  10   6       49.07       58.13      8.93 o
   2  10   6        1.94        4.44      5.16 o
   3  10   6       14.14       26.89      7.23 o
   4  10   6        0.06        2.56      4.40 o
   5  10   6       21.33       32.90      7.00 o
   6  10   6       75.29        5.39      2.87 o
   0  11   6       28.44       33.62      8.13 o
   1  11   6      381.95      549.91     23.93 o
   2  11   6       74.83       76.81     10.68 o
   3  11   6       12.19        9.79      5.43 o
   4  11   6        0.06        0.00      4.71 o
   5  11   6       48.34       94.63     13.83 o
   1  12   6       53.49       76.76     11.27 o
   2  12   6        0.74        0.49      5.07 o
   3  12   6       17.20       16.43      7.27 o
  -3 -11   7       40.59       51.75      7.01 o
  -2 -11   7        1.22        4.58      3.82 o
  -1 -11   7       69.77       83.77     11.90 o
   0 -11   7       25.22       32.77      7.50 o
   1 -11   7      109.05        0.00      3.28 o
  -4 -10   7       38.04       46.42      8.66 o
  -3 -10   7        8.78       15.38      5.93 o
  -2 -10   7       36.37       39.68      5.64 o
  -1 -10   7        1.51        2.29      3.82 o
   0 -10   7        0.13        8.44      4.09 o
   1 -10   7      189.69      263.55     18.32 o
   2 -10   7      139.11      139.48     14.86 o
   3 -10   7        6.50        4.31      6.37 o
  -5  -9   7       61.33       88.70      8.70 o
  -4  -9   7       87.37      104.69     11.63 o
  -3  -9   7       86.81      103.30      9.67 o
  -2  -9   7      234.32      287.13     11.42 o
  -1  -9   7       10.48       15.13      4.62 o
   0  -9   7        7.45        4.80      3.64 o
   1  -9   7        3.97        0.00      3.14 o
   2  -9   7        8.11       16.56      7.18 o
   3  -9   7       17.91       18.99      7.77 o
   4  -9   7       84.39      101.14     14.63 o
  -6  -8   7       99.52      149.03     11.13 o
  -5  -8   7        1.00        2.86      2.51 o
  -4  -8   7       15.64       19.08      3.21 o
  -3  -8   7       28.06       30.12      6.33 o
  -2  -8   7        8.64        7.42      2.31 o
  -1  -8   7       62.30       61.59      8.93 o
   0  -8   7     1214.56     1385.95     39.41 o
   1  -8   7      399.03      488.10     22.71 o
   2  -8   7      424.76      509.82     24.15 o
   3  -8   7        6.46        1.48      5.12 o
   4  -8   7       68.59       84.17     12.97 o
   5  -8   7        1.62        4.67      7.59 o
  -6  -7   7        5.65        6.21      5.93 o
  -5  -7   7        9.82       11.52      3.14 o
  -4  -7   7      360.59      339.97      9.93 o
  -3  -7   7       69.44       65.53      5.77 o
  -2  -7   7        1.39        1.93      2.47 o
  -1  -7   7       14.39       13.51      2.21 o
   0  -7   7      148.92      150.65      6.86 o
   1  -7   7       34.39       47.85      8.48 o
   2  -7   7        3.31        1.44      4.17 o
   3  -7   7       31.29       35.87      8.57 o
   4  -7   7      125.91      124.17     13.92 o
   5  -7   7       22.53       21.55      8.13 o
  -7  -6   7        0.01       12.86      4.66 o
  -6  -6   7        0.01        0.00      2.44 o
  -5  -6   7       72.50       70.29      6.79 o
  -4  -6   7      187.08      158.83      7.73 o
  -3  -6   7       36.89       34.52      3.75 o
  -2  -6   7       21.09       12.08      1.96 o
  -1  -6   7       41.23       33.38      3.02 o
   0  -6   7     1087.37     1086.33     14.70 o
   1  -6   7      765.85      771.72     25.99 o
   2  -6   7      373.33      377.73     11.06 o
   3  -6   7       64.98       69.76     10.24 o
   4  -6   7       27.33       24.42      7.32 o
   5  -6   7       28.64       46.19      9.61 o
   6  -6   7      100.12      126.86     14.37 o
  -7  -5   7        1.53        0.00      3.17 o
  -6  -5   7       46.07       50.03      6.14 o
  -5  -5   7       20.72       19.49      3.95 o
  -4  -5   7      310.31      298.93     10.28 o
  -3  -5   7      106.84       85.27      4.51 o
  -2  -5   7      448.48      435.34     13.98 o
  -1  -5   7       45.33       38.51      5.06 o
   0  -5   7      214.47      242.65      4.84 o
   1  -5   7      156.23      185.51      5.00 o
   3  -5   7        4.85        5.16      2.60 o
   4  -5   7       41.82       49.42      8.71 o
   5  -5   7       17.87       12.08      6.02 o
   6  -5   7       42.11       37.84      8.98 o
  -7  -4   7       23.81       17.96      5.93 o
  -6  -4   7      121.44      140.22      8.27 o
  -5  -4   7       31.72       27.50      5.57 o
  -4  -4   7        0.06        0.00      1.65 o
  -3  -4   7        0.04        0.14      1.35 o
  -2  -4   7      248.94      212.84      6.03 o
  -1  -4   7      899.40      953.84     20.21 o
   0  -4   7      781.27      821.72     27.45 o
   1  -4   7      603.87      631.58     11.44 o
   2  -4   7      190.20      224.60      7.67 o
   3  -4   7      356.26      357.22     10.62 o
   4  -4   7        7.89        5.67      2.63 o
   5  -4   7       81.71       97.32     10.59 o
   6  -4   7      261.34      283.48     17.51 o
   7  -4   7       29.14       38.83      8.93 o
  -7  -3   7       23.87       22.04      6.60 o
  -6  -3   7       22.30       20.07      5.16 o
  -5  -3   7       15.24        9.88      4.13 o
  -4  -3   7        7.90        7.22      2.43 o
  -3  -3   7        3.53        1.66      1.64 o
  -2  -3   7      913.16      944.06     13.38 o
  -1  -3   7        4.33        1.40      1.13 o
   0  -3   7       84.49       93.83      3.26 o
   1  -3   7        0.55        3.80      1.96 o
   2  -3   7      394.25      379.57      6.61 o
   3  -3   7       31.54       29.07      3.71 o
   4  -3   7        5.30        6.15      2.94 o
   5  -3   7       79.13       70.37      5.97 o
   6  -3   7      112.97      110.16      7.57 o
   7  -3   7       19.82       18.32      4.98 o
  -7  -2   7       50.03       48.39      8.57 o
  -6  -2   7      309.78      373.94     17.06 o
  -5  -2   7       32.31       35.01      6.11 o
  -4  -2   7        0.04        0.63      2.20 o
  -3  -2   7      699.23      703.93     19.80 o
  -2  -2   7      445.97      363.79     12.48 o
  -1  -2   7       49.64       40.39      3.21 o
   0  -2   7      719.16      775.07     10.05 o
   1  -2   7       27.36       22.57      2.19 o
   2  -2   7      161.51      221.08      4.95 o
   3  -2   7        0.06        1.10      1.68 o
   4  -2   7       53.42       50.70      4.54 o
   5  -2   7      620.46      650.89     15.44 o
   6  -2   7        0.46        0.00      3.01 o
   7  -2   7       13.62       12.39      5.39 o
  -7  -1   7      195.73      224.77     15.22 o
  -6  -1   7        5.85        2.15      3.37 o
  -5  -1   7       16.19       15.49      4.40 o
  -4  -1   7      197.68      166.90     10.01 o
  -3  -1   7     1258.38     1256.94     27.74 o
  -2  -1   7       94.10       73.31      5.70 o
  -1  -1   7      140.95      122.60      4.75 o
   0  -1   7       16.36       15.49      1.61 o
   1  -1   7     3547.45     4002.94     40.09 o
   2  -1   7       19.92       17.96      1.75 o
   3  -1   7       83.52       74.09      3.03 o
   4  -1   7      217.54      216.91      7.74 o
   5  -1   7       11.02       10.96      2.77 o
   6  -1   7       32.76       43.10      7.45 o
   7  -1   7       93.75      108.99     11.31 o
   8  -1   7       27.02       28.06      7.86 o
  -6   0   7        0.05        1.66      3.23 o
  -5   0   7        1.03        0.00      2.42 o
  -4   0   7      656.70      716.54     20.96 o
  -3   0   7       30.50       20.02      4.09 o
  -2   0   7      211.65      231.41      9.97 o
  -1   0   7     1406.79     1461.33     27.11 o
   0   0   7     1674.48     1775.47     17.11 o
   1   0   7      708.74      899.56     10.67 o
   2   0   7      123.35      114.51      3.50 o
   3   0   7      175.78      174.38      7.73 o
   4   0   7      358.40      388.10      7.47 o
   5   0   7       32.50       36.09      6.46 o
   6   0   7      189.72      211.26     13.06 o
   7   0   7       40.20       46.51      8.44 o
   8   0   7        4.62        3.19      5.16 o
  -7   1   7       14.40       19.66      6.87 o
  -6   1   7       37.86       41.75      6.96 o
  -5   1   7        0.73        0.54      2.65 o
  -4   1   7       75.07       70.16      6.78 o
  -3   1   7       82.74       64.33      5.66 o
  -2   1   7       72.28       57.06      5.07 o
  -1   1   7        4.75        2.60      1.80 o
   0   1   7      203.98      181.11      5.44 o
   1   1   7       66.82       57.17      2.37 o
   2   1   7       17.55       13.92      1.46 o
   3   1   7       52.19       70.23      3.26 o
   4   1   7      276.16      261.25      7.85 o
   5   1   7       27.00       39.55      6.64 o
   6   1   7       31.22       32.01      6.51 o
   7   1   7        6.23        4.44      4.40 o
   8   1   7       24.19       33.98      8.39 o
  -7   2   7       23.08       32.64      8.89 o
  -6   2   7       27.93       27.74      7.36 o
  -5   2   7       54.97       52.18      4.99 o
  -4   2   7      223.36      229.30     11.22 o
  -3   2   7        0.90        2.47      2.33 o
  -2   2   7      387.28      362.18     12.93 o
  -1   2   7       35.48       29.90      4.13 o
   0   2   7      162.86      174.58      8.13 o
   1   2   7       38.95       47.18      4.02 o
   2   2   7      909.14     1048.17     16.07 o
   3   2   7       17.12       18.87      2.62 o
   4   2   7       43.99       52.25      6.46 o
   5   2   7      315.28      339.16      9.98 o
   6   2   7      185.04      231.10     13.74 o
   7   2   7       17.18       11.49      5.61 o
   8   2   7       32.45       42.96      9.16 o
  -7   3   7       43.83       66.17     12.26 o
  -6   3   7        1.27        0.00      2.60 o
  -5   3   7        3.93        4.58      3.10 o
  -4   3   7       19.90       14.66      8.28 o
  -3   3   7      138.27      141.92     13.53 o
  -2   3   7       57.29       57.24      4.05 o
  -1   3   7      278.63      235.14     10.19 o
   0   3   7        3.98        2.81      1.11 o
   1   3   7       50.62       26.25      1.92 o
   2   3   7      169.98      186.85      6.43 o
   3   3   7      533.81      547.89     11.92 o
   4   3   7       11.44       11.35      2.51 o
   5   3   7       26.40       40.02      6.02 o
   6   3   7      102.03      136.11     10.82 o
   7   3   7      105.80      146.93     12.48 o
   8   3   7       80.70       86.50     11.54 o
  -7   4   7       11.20        2.33      3.32 o
  -6   4   7       61.26       61.10      9.83 o
  -5   4   7       26.97       31.38      6.96 o
  -4   4   7      704.64      805.92     22.00 o
  -3   4   7     1892.47     2181.95     30.19 o
  -2   4   7        5.07        5.21      2.11 o
   0   4   7       58.43       77.97      3.89 o
   1   4   7      559.58      564.21      8.14 o
   2   4   7      470.94      514.67     11.28 o
   3   4   7       89.30       91.38      5.00 o
   4   4   7      367.05      339.92     10.05 o
   5   4   7       21.14       12.14      2.85 o
   6   4   7        3.75        3.61      3.01 o
   7   4   7       42.11       59.39      9.20 o
   8   4   7        2.36        3.10      5.30 o
  -6   5   7       11.96        9.11      4.71 o
  -5   5   7       14.56       18.49      5.66 o
  -4   5   7       11.80       15.71      4.85 o
  -3   5   7      646.79      762.78     16.31 o
  -2   5   7        3.20        3.65      1.90 o
  -1   5   7       41.89       31.87      5.07 o
   0   5   7       17.47       31.60      3.93 o
   1   5   7     1431.28     1540.10     20.18 o
   2   5   7       30.81       39.41      4.44 o
   3   5   7       29.74       24.18      4.58 o
   4   5   7       36.03       37.40      4.03 o
   5   5   7       53.21       84.94      6.09 o
   6   5   7        2.23        9.89      2.86 o
   7   5   7        0.02        0.00      4.26 o
  -6   6   7        0.24        0.00      3.05 o
  -5   6   7       12.79       12.21      4.53 o
  -4   6   7      128.88      153.84     12.03 o
  -3   6   7      570.69      632.85     15.33 o
  -2   6   7       21.82       18.40      3.32 o
  -1   6   7       63.35       54.63      6.51 o
   0   6   7      205.85      199.92      7.11 o
   1   6   7     1471.55     1616.02     35.42 o
   2   6   7      164.46      156.40     10.24 o
   3   6   7        2.66        3.16      1.51 o
   4   6   7       45.35       50.10      4.63 o
   5   6   7       48.29       38.96      4.64 o
   6   6   7      101.48      111.73      9.79 o
   7   6   7      143.34      223.65     14.86 o
  -5   7   7       24.45       17.10      6.15 o
  -4   7   7        0.40        1.30      3.68 o
  -3   7   7      316.11      341.39     17.01 o
  -2   7   7       92.99       90.41      7.95 o
  -1   7   7        0.09        0.42      1.84 o
   0   7   7        0.33        0.00      2.01 o
   1   7   7       46.80       42.11      6.51 o
   2   7   7        2.99        7.09      3.82 o
   3   7   7       17.55       12.52      4.47 o
   4   7   7       41.73       40.65      4.54 o
   5   7   7       18.39       15.85      4.58 o
   6   7   7        0.88        0.00      2.56 o
   7   7   7        7.46        4.76      3.77 o
  -5   8   7        7.72        5.12      4.44 o
  -4   8   7       13.89       18.99      6.02 o
  -3   8   7        9.41        2.83      3.41 o
  -2   8   7       25.09       34.89      5.36 o
  -1   8   7      165.05      114.63     24.11 o
   0   8   7       92.23       91.35      8.80 o
   1   8   7       23.79       23.70      5.70 o
   2   8   7      337.16      429.24     19.08 o
   3   8   7       23.01       15.44      5.30 o
   4   8   7      230.87      244.38     14.86 o
   5   8   7        0.49        2.74      2.78 o
   6   8   7        1.69        1.66      2.87 o
   7   8   7       46.92       60.42      9.97 o
  -4   9   7       24.77       29.00      7.45 o
  -3   9   7       32.45       57.15      9.52 o
  -2   9   7       18.12       10.50      4.17 o
  -1   9   7        0.45        1.48      3.55 o
   0   9   7      124.82      172.29     12.34 o
   1   9   7        0.02        1.17      3.14 o
   2   9   7       13.41       27.74      6.82 o
   3   9   7      151.77      166.14     13.15 o
   4   9   7      186.88      228.99     15.31 o
   5   9   7        6.39        5.88      3.64 o
   6   9   7       62.44       82.96     11.13 o
  -3  10   7        4.44        0.00      3.64 o
   0  10   7       35.88       30.30      7.00 o
   1  10   7      304.05      417.39     20.52 o
   2  10   7       90.11      114.11     12.08 o
   3  10   7        2.45        5.39      4.67 o
   4  10   7       12.93       13.24      6.02 o
   5  10   7       20.19       12.48      4.67 o
   0  11   7        0.46        1.62      4.76 o
   1  11   7      154.50      197.47     14.68 o
   2  11   7      114.02      181.90     14.72 o
   3  11   7       18.57       21.91      7.41 o
   4  11   7       94.39      124.84     14.32 o
   1  12   7      179.72      273.20     17.82 o
   2  12   7       27.24       30.71      8.53 o
  -1 -11   8        7.10       10.91      4.17 o
   0 -11   8        7.08        0.18      2.83 o
   1 -11   8       32.94        3.82      3.01 o
  -4 -10   8        0.02        2.18      2.10 o
  -3 -10   8        0.21        4.42      2.77 o
  -2 -10   8       31.48       30.38      3.94 o
  -1 -10   8      221.61      303.37     18.90 o
   0 -10   8       15.12       26.44      6.82 o
   1 -10   8       38.82       45.43      9.20 o
   2 -10   8      107.65      110.39     15.17 o
   3 -10   8       93.36      199.05     19.44 o
  -5  -9   8       47.95       16.92      5.97 o
  -4  -9   8        3.57        4.57      2.85 o
  -3  -9   8       38.62       41.80      4.46 o
  -2  -9   8       36.89       35.47      3.93 o
  -1  -9   8       22.65       23.97      5.93 o
   0  -9   8       19.62       15.89      5.39 o
   1  -9   8      200.08      218.84     16.52 o
   2  -9   8       49.95       65.50     11.58 o
   3  -9   8        1.80        6.42      6.15 o
   4  -9   8       10.15       10.68      7.95 o
  -6  -8   8       69.84        6.78      2.60 o
  -5  -8   8       12.52       16.80      6.11 o
  -4  -8   8      339.87      355.53     10.92 o
  -3  -8   8      125.67      112.38      5.90 o
  -2  -8   8       26.02       24.38      2.99 o
  -1  -8   8       79.39      108.98      5.16 o
   0  -8   8       55.84       42.15      7.99 o
   1  -8   8      102.07      122.82     13.15 o
   2  -8   8       16.39       17.73      7.45 o
   3  -8   8       12.41        4.85      5.79 o
   4  -8   8       12.43       11.45      6.73 o
   5  -8   8        5.86       16.56      9.38 o
  -6  -7   8        0.64        1.30      3.30 o
  -5  -7   8       71.49       58.98      6.42 o
  -4  -7   8       63.27       59.57      5.53 o
  -3  -7   8       24.37       26.12      3.14 o
  -2  -7   8      196.20      221.50      7.24 o
  -1  -7   8      337.39      363.58      8.89 o
   0  -7   8     1452.76     1610.32     41.52 o
   1  -7   8      246.77      251.66     15.89 o
   2  -7   8       51.71       32.32      7.72 o
   3  -7   8       94.29      109.94     12.79 o
   4  -7   8       18.85       19.93      4.11 o
   5  -7   8       67.51       66.50      7.02 o
  -7  -6   8       43.00       46.07      7.06 o
  -6  -6   8       45.09       46.14      6.30 o
  -5  -6   8      126.76      119.61     17.01 o
  -4  -6   8       94.37       64.89      6.94 o
  -3  -6   8       88.94       77.11      4.87 o
  -2  -6   8       16.42       14.71      2.19 o
  -1  -6   8      110.73      100.99      4.55 o
   0  -6   8       48.26       55.21      3.53 o
   1  -6   8      362.60      372.64     18.14 o
   2  -6   8        7.33       14.16      3.25 o
   3  -6   8      159.02      180.95     13.60 o
   4  -6   8      227.01      233.73     19.55 o
   5  -6   8        0.66        4.31      2.80 o
   6  -6   8       17.70       11.50      9.31 o
  -7  -5   8       35.55       38.29      8.44 o
  -6  -5   8       29.86       33.03      5.23 o
  -5  -5   8      170.33      176.11      9.05 o
  -4  -5   8       30.71       28.45      4.00 o
  -3  -5   8      190.62      185.70      6.43 o
  -2  -5   8       13.84        9.47      1.79 o
  -1  -5   8        0.91        1.44      1.16 o
   0  -5   8      451.35      382.55     35.76 o
   1  -5   8      147.39      141.31      7.20 o
   2  -5   8      113.93       97.46      9.97 o
   3  -5   8       32.79       41.50      4.80 o
   4  -5   8      357.22      347.84     11.96 o
   5  -5   8       14.92       20.94      4.02 o
   6  -5   8        3.78        0.00      2.69 o
  -7  -4   8       23.27       22.40      6.60 o
  -6  -4   8       26.66       22.54      6.37 o
  -5  -4   8       47.91       63.91      6.04 o
  -4  -4   8     1295.19     1521.39     53.89 o
  -3  -4   8      303.93      287.31     22.85 o
  -2  -4   8        3.00        2.68      1.44 o
  -1  -4   8      570.03      612.52     13.17 o
   0  -4   8      151.03      113.64      4.87 o
   1  -4   8       67.74       58.39      3.02 o
   2  -4   8      329.26      355.35     10.05 o
   3  -4   8      218.39      271.35     12.19 o
   4  -4   8      558.33      625.20     32.12 o
   5  -4   8       94.25       93.12      7.11 o
   6  -4   8       12.05        8.66      3.32 o
   7  -4   8       18.39        1.62      2.65 o
  -7  -3   8        2.71        0.00      3.68 o
  -6  -3   8       16.28       17.73      5.70 o
  -5  -3   8      124.14      117.97      9.65 o
  -4  -3   8       11.15       11.54      4.04 o
  -3  -3   8      337.80      332.51     13.92 o
  -2  -3   8       50.59       35.48      3.71 o
  -1  -3   8      120.08      117.22      5.26 o
   0  -3   8       58.41       54.67      2.79 o
   1  -3   8      166.70      155.24      5.61 o
   2  -3   8       71.14       75.04      4.47 o
   3  -3   8       52.25       69.43      5.18 o
   4  -3   8      223.16      230.79      8.99 o
   5  -3   8      938.56     1091.24     21.84 o
   6  -3   8      202.08      230.33     33.26 o
   7  -3   8       11.49        4.09      3.37 o
  -7  -2   8      192.86      253.90     15.80 o
  -6  -2   8       44.99       59.30      8.57 o
  -5  -2   8       17.76       12.84      4.35 o
  -4  -2   8        8.58       13.65      3.91 o
  -3  -2   8        3.81        3.19      2.29 o
  -2  -2   8       48.89       48.98      5.43 o
  -1  -2   8      285.35      337.84      8.73 o
   0  -2   8       20.11       17.14      2.98 o
   1  -2   8     1189.49     1489.85     16.08 o
   2  -2   8     1050.70     1113.82     13.31 o
   3  -2   8       30.80       45.06      4.27 o
   4  -2   8      207.44      202.93      8.06 o
   5  -2   8        6.21        7.72      2.67 o
   6  -2   8        0.69        3.32      2.74 o
   7  -2   8        0.37        2.65      2.33 o
  -7  -1   8       32.82       44.85      8.30 o
  -6  -1   8      121.88      133.59     10.95 o
  -5  -1   8       53.18       43.99      7.18 o
  -4  -1   8      351.44      411.92     16.21 o
  -3  -1   8      772.28      867.83     22.98 o
  -2  -1   8      303.92      312.12     12.12 o
  -1  -1   8       17.11       11.31      1.95 o
   0  -1   8     2797.47     3126.02     27.29 o
   1  -1   8      399.73      394.21      8.82 o
   2  -1   8     1311.77     1384.07     15.24 o
   3  -1   8      880.82      944.56     12.32 o
   4  -1   8        5.58        6.01      4.53 o
   5  -1   8     1844.38     2046.88     43.27 o
   6  -1   8        0.07        0.04      3.37 o
   7  -1   8       13.24        9.52      5.21 o
  -6   0   8       72.92       73.89      8.93 o
  -5   0   8       55.98       56.65      7.50 o
  -4   0   8        6.01       12.84      3.86 o
  -3   0   8        4.15        7.90      2.92 o
  -2   0   8      119.69       83.00      6.28 o
  -1   0   8     1684.47     1682.01     31.29 o
   0   0   8       22.28       19.70      1.89 o
   1   0   8        2.74        0.00      0.73 o
   2   0   8       33.45       22.30      3.75 o
   3   0   8      114.48      163.13      4.70 o
   4   0   8      750.17      841.55     15.63 o
   5   0   8      416.24      488.86     19.08 o
   6   0   8      285.34      306.02     16.12 o
   7   0   8      107.41      131.04     12.30 o
   8   0   8       32.89       35.28      8.39 o
  -7   1   8        0.71        0.00      4.58 o
  -6   1   8       10.02       16.12      4.94 o
  -5   1   8        8.31        2.11      2.56 o
  -4   1   8       33.25       38.97      5.70 o
  -3   1   8      523.23      522.21     16.88 o
  -2   1   8      126.43       81.61      6.19 o
  -1   1   8       32.17       40.90      4.71 o
   0   1   8     1074.38      997.48     15.44 o
   1   1   8      809.28      797.01     13.38 o
   2   1   8     1676.51     1797.88     17.62 o
   3   1   8      854.76      941.05     11.83 o
   4   1   8      156.32      186.13      8.55 o
   5   1   8       30.71       29.85      6.46 o
   6   1   8       10.80        8.30      4.40 o
   7   1   8        0.03        0.00      4.22 o
   8   1   8        4.28        8.26      6.15 o
  -7   2   8        6.21        4.44      6.19 o
  -6   2   8        3.59        4.85      3.50 o
  -5   2   8       13.38        9.43      2.50 o
  -4   2   8        0.72        2.02      2.38 o
  -3   2   8      333.85      300.36     12.79 o
  -2   2   8      209.96      226.43     10.55 o
  -1   2   8      191.22      214.49      9.83 o
   0   2   8      305.01      288.47     11.18 o
   1   2   8      225.38      182.44      9.00 o
   2   2   8        5.05        5.61      1.49 o
   3   2   8      192.08      180.49      6.64 o
   5   2   8        0.00        1.25      2.40 o
   6   2   8       15.47        6.11      4.22 o
   7   2   8       28.06       45.52      8.66 o
   8   2   8       56.29       56.97     10.28 o
  -7   3   8        9.31        8.48      5.25 o
  -6   3   8        1.52        6.33      3.82 o
  -5   3   8       33.04       33.17      4.59 o
  -4   3   8        0.59        3.02      1.92 o
  -3   3   8        4.99        5.06      2.00 o
  -2   3   8        1.96        4.80      2.60 o
  -1   3   8       23.47       30.93      4.76 o
   0   3   8      390.73      418.79     14.32 o
   1   3   8      283.40      308.68      5.63 o
   2   3   8        1.01        0.00      1.26 o
   3   3   8      122.08      113.11      5.43 o
   4   3   8     1316.53     1472.96     23.06 o
   5   3   8      650.35      624.74     31.92 o
   6   3   8       17.84       15.80      5.25 o
   7   3   8      449.06      531.73     23.03 o
   8   3   8      143.42      168.97     14.41 o
  -6   4   8       15.69       26.89      6.96 o
  -5   4   8        0.42        2.74      3.05 o
  -4   4   8       98.50      118.15      7.68 o
  -3   4   8      579.21      590.03     14.02 o
  -2   4   8      299.67      329.63      9.57 o
  -1   4   8      606.16      590.13     18.23 o
   0   4   8      174.04      152.44      5.55 o
   1   4   8     1001.34     1218.44     18.36 o
   2   4   8       34.53       44.26      3.92 o
   3   4   8      140.45      128.97      6.03 o
   4   4   8      485.66      503.54     12.84 o
   5   4   8        1.09        0.00      1.57 o
   6   4   8        0.08        4.45      2.37 o
   7   4   8        0.01        0.00      4.00 o
   8   4   8      232.56      255.70     17.01 o
  -6   5   8        1.40        0.00      3.28 o
  -5   5   8        4.79        5.03      3.86 o
  -4   5   8       43.82       54.37      5.38 o
  -3   5   8      976.47     1078.22     26.82 o
  -2   5   8       20.14       21.98      3.38 o
  -1   5   8        4.97        1.74      2.92 o
   0   5   8      426.31      440.47     15.58 o
   1   5   8     1057.71     1147.00     27.97 o
   2   5   8      481.26      551.92     12.60 o
   3   5   8        7.78        9.57      2.19 o
   4   5   8       72.20       71.93      5.48 o
   5   5   8      809.51      750.16     17.07 o
   6   5   8        9.32       14.78      3.36 o
   7   5   8       64.66       90.45     10.86 o
  -6   6   8        1.61        3.82      2.96 o
  -5   6   8        5.73        0.94      3.64 o
  -4   6   8       60.10       62.71      8.98 o
  -3   6   8        0.59        3.17      2.15 o
  -2   6   8       20.99       20.46      3.41 o
  -1   6   8        8.70       14.50      4.35 o
   0   6   8       99.15      105.89      6.42 o
   1   6   8      481.38      560.15     19.84 o
   2   6   8       74.17       72.50      7.81 o
   3   6   8       59.61       51.50      4.65 o
   4   6   8       65.44       67.31      5.46 o
   5   6   8       76.65       83.18      6.27 o
   6   6   8        2.61        1.03      3.25 o
   7   6   8       53.82       77.39     10.10 o
  -5   7   8       10.18        7.95      4.58 o
  -4   7   8       67.30       81.61     10.73 o
  -3   7   8      251.80      292.51     15.67 o
  -2   7   8       18.46       14.20      3.37 o
  -1   7   8       40.15       36.08      5.81 o
   0   7   8       52.99       47.49      7.23 o
   1   7   8        0.51        0.00      3.01 o
   2   7   8       40.55       40.67      7.14 o
   3   7   8      406.53      468.89     12.62 o
   4   7   8       32.08       30.46      3.98 o
   5   7   8        0.17        3.95      2.47 o
   6   7   8      123.24      153.97     12.43 o
   7   7   8        3.48        8.84      4.40 o
  -4   8   8       25.91       46.33      9.02 o
  -3   8   8       55.15       71.42      9.52 o
  -2   8   8       14.91       28.03      4.15 o
  -1   8   8       19.70       17.87      5.34 o
   0   8   8        8.39       11.81      4.53 o
   1   8   8        4.69        3.77      3.55 o
   2   8   8     1034.59     1249.62     34.66 o
   3   8   8      203.00      181.54     13.20 o
   4   8   8       83.37       95.71     10.82 o
   5   8   8        1.82        0.40      2.92 o
   6   8   8      180.96      237.88     16.12 o
  -4   9   8        1.77        7.54      4.89 o
  -3   9   8       18.76       16.25      5.70 o
  -2   9   8        1.37        5.12      3.91 o
  -1   9   8        7.33        3.77      3.68 o
   0   9   8        3.45        2.92      3.73 o
   1   9   8       95.03      103.02     10.77 o
   2   9   8      388.07      493.12     22.00 o
   3   9   8        0.36        3.68      4.49 o
   4   9   8       47.56       39.05      7.50 o
   5   9   8       95.44      113.93     12.52 o
  -3  10   8        0.11        1.93      4.31 o
  -1  10   8        5.07        0.94      4.94 o
   0  10   8        1.20        7.14      5.21 o
   1  10   8       25.30       30.75      7.59 o
   2  10   8        0.85        0.67      4.09 o
   3  10   8       12.57       11.67      5.84 o
   4  10   8        4.39        2.51      4.71 o
   5  10   8       10.33        1.75      3.14 o
   0  11   8       35.42       46.15      9.07 o
   1  11   8       37.51       32.90      7.90 o
   2  11   8      207.12      253.72     16.97 o
   3  11   8       15.05       16.97      6.60 o
   4  11   8        8.95       20.02      7.95 o
  -1 -11   9      118.05        4.00      2.60 o
   0 -11   9      129.09        0.00      2.65 o
  -4 -10   9        0.85        0.00      3.14 o
  -3 -10   9        5.11        3.50      2.16 o
  -2 -10   9       60.97       93.87     12.26 o
  -1 -10   9        4.36        0.00      3.14 o
   0 -10   9       86.89       96.60     12.75 o
   1 -10   9        4.04        7.99      4.89 o
   2 -10   9        8.14        6.19      7.27 o
  -5  -9   9       25.48        2.16      1.99 o
  -4  -9   9       29.42       41.48      5.38 o
  -3  -9   9       14.18       11.66      3.24 o
  -2  -9   9       20.71       13.35      4.49 o
  -1  -9   9       50.59       48.84      8.80 o
   0  -9   9        4.72       20.07      5.52 o
   1  -9   9      108.97      163.72     16.03 o
   2  -9   9      286.72      366.85     22.22 o
   3  -9   9       32.08       30.57      9.61 o
  -5  -8   9        7.82        4.04      5.54 o
  -4  -8   9       38.16       36.26      4.30 o
  -3  -8   9       18.31       18.75      3.00 o
  -2  -8   9        1.11        0.97      1.32 o
  -1  -8   9       16.13       11.28      2.17 o
   0  -8   9      479.12      559.79     24.64 o
   1  -8   9      678.53      935.79     33.80 o
   2  -8   9       23.39       23.48      7.90 o
   3  -8   9       10.94       15.17      6.82 o
   4  -8   9        4.81       10.10      6.64 o
  -6  -7   9       27.16       38.72      6.47 o
  -5  -7   9       72.31       81.95      7.57 o
  -4  -7   9        0.04        0.83      1.59 o
  -3  -7   9       63.98       53.20      4.50 o
  -2  -7   9        4.50        2.62      1.37 o
  -1  -7   9      103.26       98.11      7.80 o
   0  -7   9        1.84        0.00      3.46 o
   1  -7   9        2.84        0.18      3.77 o
   2  -7   9       14.52       10.77      6.15 o
   3  -7   9       66.76       60.02     10.68 o
   4  -7   9      109.61      125.02     14.41 o
   5  -7   9       43.87       40.72      5.84 o
  -6  -6   9        7.49        8.26      3.71 o
  -5  -6   9       79.14       60.67      9.25 o
  -4  -6   9       11.19       10.55      2.81 o
  -3  -6   9       23.98       25.87      3.17 o
  -2  -6   9      278.88      298.62      8.40 o
  -1  -6   9     1250.81     1307.17     18.23 o
   0  -6   9       87.11      102.08      7.88 o
   1  -6   9       60.51       84.89     10.10 o
   2  -6   9       62.51       51.62      9.02 o
   3  -6   9       42.04       43.74      5.10 o
   4  -6   9        7.54       12.31      2.98 o
   5  -6   9        2.34        0.00      2.22 o
   6  -6   9        2.49        3.75      2.99 o
  -7  -5   9        5.42        2.29      5.39 o
  -6  -5   9       10.96       12.70      5.48 o
  -5  -5   9      468.18      457.97     20.87 o
  -4  -5   9       12.94       11.85      3.41 o
  -3  -5   9        1.97        2.98      1.29 o
  -2  -5   9        0.25        0.00      1.10 o
  -1  -5   9      209.85      228.77     10.93 o
   0  -5   9      363.19      383.01     17.24 o
   1  -5   9       49.59       58.77      4.56 o
   2  -5   9       93.80      101.27     10.46 o
   3  -5   9      130.45      131.43      7.34 o
   4  -5   9      150.69      170.71     13.94 o
   5  -5   9        8.99        3.72      2.87 o
   6  -5   9       63.77       84.42     10.95 o
  -7  -4   9       52.60       47.05      9.07 o
  -6  -4   9       50.48       56.47      8.66 o
  -5  -4   9       30.62       36.09      7.05 o
  -4  -4   9      159.55      188.59     12.03 o
  -3  -4   9       28.68       33.67      5.70 o
  -2  -4   9        5.29        2.34      2.11 o
  -1  -4   9      884.53      868.94     16.53 o
   0  -4   9      277.48      259.87      8.87 o
   1  -4   9      282.18      295.78      6.75 o
   2  -4   9       12.07        9.04      2.51 o
   3  -4   9       75.56       87.37      5.79 o
   4  -4   9       24.96       29.83      4.42 o
   5  -4   9      114.21      138.94     12.84 o
   6  -4   9        8.87        7.02      3.00 o
   7  -4   9       13.46        0.00      1.89 o
  -7  -3   9        3.55        6.78      4.76 o
  -6  -3   9       85.79       94.54     10.55 o
  -5  -3   9        0.67        2.69      2.96 o
  -4  -3   9        0.15        0.00      2.29 o
  -3  -3   9        8.25       10.24      3.28 o
  -2  -3   9      341.52      302.38      9.34 o
  -1  -3   9      508.67      557.01     12.53 o
   0  -3   9      978.53      985.97     27.06 o
   1  -3   9       39.64       37.48      3.33 o
   2  -3   9       47.21       49.25      4.33 o
   3  -3   9        0.03        1.67      1.80 o
   4  -3   9       37.94       25.30      3.93 o
   5  -3   9        5.99        8.26      5.27 o
   6  -3   9       66.37       77.26      9.70 o
   7  -3   9        2.12        2.65      3.14 o
  -7  -2   9       76.28       98.36     11.90 o
  -6  -2   9      150.80      180.73     13.15 o
  -5  -2   9        1.65        1.39      3.14 o
  -4  -2   9        0.01        1.44      2.69 o
  -3  -2   9      285.51      281.24     13.11 o
  -2  -2   9        6.51        6.02      2.60 o
  -1  -2   9       68.86       61.60      4.10 o
   0  -2   9     1262.04     1341.91     19.66 o
   1  -2   9      233.31      269.47      6.13 o
   2  -2   9      274.33      272.07      6.17 o
   3  -2   9      209.74      231.36      8.25 o
   4  -2   9      116.75      115.90      6.45 o
   5  -2   9      444.68      506.96     27.47 o
   6  -2   9       24.58       25.18      5.93 o
   7  -2   9       27.05       29.27      6.06 o
  -7  -1   9        2.57        4.71      3.95 o
  -6  -1   9       11.05        6.55      4.94 o
  -5  -1   9       20.36       22.58      5.34 o
  -4  -1   9       68.41       49.11      6.87 o
  -3  -1   9      305.39      318.68     13.74 o
  -2  -1   9       65.06       81.43      6.60 o
  -1  -1   9      184.56      150.88      8.26 o
   0  -1   9       47.93       33.68      2.43 o
   1  -1   9        2.22        2.94      1.11 o
   2  -1   9      181.76      190.49      5.10 o
   3  -1   9        8.96        9.04      1.69 o
   4  -1   9     1263.81     1393.07     22.66 o
   5  -1   9      473.35      526.34     20.43 o
   6  -1   9        1.67        1.89      3.01 o
   7  -1   9       40.37       41.84      8.44 o
  -6   0   9       42.84       50.59      7.99 o
  -5   0   9        3.35        0.00      2.74 o
  -4   0   9      462.07      517.68     19.08 o
  -3   0   9      100.63      104.60      7.90 o
  -2   0   9      289.35      319.08     12.66 o
  -1   0   9      284.25      275.54     11.18 o
   0   0   9      184.36      154.29      5.08 o
   1   0   9      647.49      783.88     10.81 o
   2   0   9     1246.45     1327.67     18.57 o
   3   0   9       87.07       75.06      3.46 o
   4   0   9      105.79      106.53      8.30 o
   5   0   9       29.25       28.82      6.28 o
   6   0   9       10.67       13.33      5.25 o
   7   0   9        3.69        1.57      4.44 o
  -7   1   9        8.38       16.88      7.14 o
  -6   1   9        0.61        0.90      3.50 o
  -5   1   9       13.07        9.65      3.91 o
  -4   1   9       38.08       24.42      5.16 o
  -3   1   9      413.43      369.67     14.63 o
  -2   1   9       26.71       27.11      4.67 o
  -1   1   9      143.13      165.38      8.93 o
   0   1   9        1.97        3.05      1.27 o
   1   1   9       13.93        7.62      3.32 o
   2   1   9       13.23       16.69      1.70 o
   3   1   9       20.33       15.24      6.02 o
   4   1   9       43.72       72.89      4.73 o
   5   1   9      109.19      125.16     10.15 o
   6   1   9       83.97      107.42     11.09 o
   7   1   9       13.23        8.84      5.39 o
   8   1   9       16.63       20.29      7.63 o
  -7   2   9       20.75       23.03      8.13 o
  -6   2   9        7.66        9.74      3.95 o
  -5   2   9       46.88       67.43      8.13 o
  -4   2   9        3.57        2.15      2.74 o
  -3   2   9        6.96        4.17      2.83 o
  -2   2   9      159.37      139.65      8.62 o
  -1   2   9      254.08      227.91     10.68 o
   0   2   9     1168.79     1290.02     27.79 o
   1   2   9      232.62      244.47     13.27 o
   2   2   9      831.34      884.61     15.70 o
   3   2   9        2.05        2.40      2.02 o
   5   2   9      543.43      601.45     21.82 o
   6   2   9       30.28       30.03      6.69 o
   7   2   9       12.65       23.84      7.00 o
   8   2   9        8.53        7.18      6.11 o
  -6   3   9        4.69        5.34      3.64 o
  -5   3   9        4.99        2.39      2.29 o
  -4   3   9        3.28        2.02      2.13 o
  -3   3   9      199.92      233.12     11.94 o
  -2   3   9        0.13        0.00      1.84 o
  -1   3   9       64.81       62.49      6.55 o
   0   3   9       62.83       49.78      5.84 o
   1   3   9      207.64      211.21      7.28 o
   2   3   9        6.40        6.70      1.90 o
   3   3   9       74.39       69.28      4.87 o
   4   3   9      426.33      506.85     14.10 o
   5   3   9      169.59      160.14     11.49 o
   6   3   9        2.06        5.07      4.09 o
   7   3   9      118.16      126.91     12.61 o
   8   3   9        0.37        0.00      5.03 o
  -6   4   9       96.99      125.65     13.78 o
  -5   4   9       63.73      118.42     12.26 o
  -4   4   9      208.59      228.76     12.91 o
  -3   4   9        8.10        9.87      2.47 o
  -2   4   9       56.43       50.20      6.82 o
  -1   4   9      147.43      158.28      6.29 o
   0   4   9       32.91       33.71      3.15 o
   1   4   9       28.30       26.96      4.65 o
   2   4   9       12.29       12.43      2.44 o
   3   4   9      201.79      221.12      8.11 o
   4   4   9      113.82      109.94      6.10 o
   5   4   9        5.77        1.00      1.69 o
   6   4   9       86.11       77.68     13.11 o
   7   4   9        0.72        0.00      4.35 o
  -6   5   9        2.75        0.49      3.59 o
  -5   5   9        7.87       10.68      5.12 o
  -4   5   9       20.32       26.70      4.33 o
  -3   5   9      369.91      415.30     22.04 o
  -2   5   9      438.22      523.79     13.25 o
  -1   5   9      163.77      173.00      7.01 o
   0   5   9       26.66       28.78      3.93 o
   1   5   9       98.10      111.60      8.57 o
   2   5   9      614.48      603.85     13.69 o
   3   5   9        2.73        2.24      1.44 o
   4   5   9       28.38       34.39      4.22 o
   5   5   9      455.84      551.26     14.74 o
   6   5   9       26.41       29.53      4.94 o
   7   5   9        0.76        0.85      4.76 o
  -5   6   9       31.56       33.49      7.54 o
  -4   6   9      279.91      284.16     16.74 o
  -3   6   9        1.64        3.74      2.41 o
  -2   6   9       13.62        7.03      2.42 o
  -1   6   9      171.81      157.84      7.15 o
   0   6   9      203.58      214.85     12.12 o
   1   6   9       88.63       91.26      8.93 o
   2   6   9        2.66        0.00      1.84 o
   3   6   9      140.76      141.51      6.89 o
   4   6   9       16.95       12.88      2.96 o
   5   6   9       10.64       22.47      5.30 o
   6   6   9       32.91       30.71      4.60 o
   7   6   9       30.87       45.43      8.21 o
  -5   7   9        1.45        1.08      4.09 o
  -4   7   9      149.41      225.71     15.62 o
  -3   7   9        0.98        0.00      2.10 o
  -2   7   9       11.31       10.46      2.93 o
  -1   7   9       29.74       35.97      4.40 o
   0   7   9      342.42      353.02     16.25 o
   1   7   9        9.77       19.66      5.25 o
   2   7   9        5.88        2.78      3.32 o
   3   7   9       66.17       75.69      8.15 o
   4   7   9        0.25        0.00      1.93 o
   5   7   9        0.08        5.58      2.67 o
   6   7   9        7.05        4.13      3.41 o
   7   7   9        4.83        3.77      3.68 o
  -4   8   9       56.07       48.48      8.93 o
  -3   8   9        2.12        0.81      3.77 o
  -2   8   9       28.84       39.50      5.03 o
  -1   8   9      326.20      389.43     18.14 o
   0   8   9      449.57      547.71     21.50 o
   1   8   9      185.00      203.00     12.97 o
   2   8   9        0.66        7.95      4.26 o
   3   8   9      266.81      297.80     16.65 o
   4   8   9       75.71       71.56      9.74 o
   5   8   9       60.22      120.85     12.34 o
   6   8   9       44.73       51.67      8.62 o
  -3   9   9       53.00       66.12     10.10 o
  -1   9   9       37.27       55.35      8.53 o
   0   9   9      126.60      118.33     10.37 o
   1   9   9       74.00       99.61     11.04 o
   2   9   9       18.16       26.89      7.27 o
   3   9   9       45.62       72.18     10.50 o
   4   9   9       14.00       21.50      5.84 o
   5   9   9       16.30       19.08      5.66 o
   6   9   9       16.60        3.82      2.92 o
  -1  10   9       11.29       12.88      5.79 o
   0  10   9        2.07        0.00      4.40 o
   1  10   9       81.43       84.04     10.91 o
   2  10   9        0.93        7.63      5.07 o
   3  10   9      112.24      118.83     13.06 o
   4  10   9       87.45       89.42     12.34 o
   5  10   9        8.31        0.00      2.38 o
   0  11   9       12.97       28.19      7.68 o
   1  11   9        6.62       37.48      8.75 o
   2  11   9        7.09       10.46      5.84 o
   3  11   9        0.41        5.52      5.75 o
   4  11   9       38.90       62.31     11.76 o
  -3 -10  10        0.01        1.41      2.00 o
   1 -10  10       16.31       41.88     11.18 o
   2 -10  10       28.91       45.12     12.03 o
  -4  -9  10        5.86        9.48      3.67 o
  -3  -9  10       38.14       48.67      4.89 o
  -2  -9  10       39.77       44.07      4.55 o
  -1  -9  10        0.39        0.36      2.92 o
   0  -9  10       90.04      128.07     14.54 o
   1  -9  10        6.52       12.12      6.42 o
   2  -9  10        1.03        1.62      5.79 o
   3  -9  10       17.90       34.07     10.06 o
  -5  -8  10        2.81        0.00      2.20 o
  -4  -8  10        1.07        0.00      2.54 o
  -3  -8  10       47.63       54.38      5.01 o
  -2  -8  10      262.18      345.48     11.93 o
  -1  -8  10       16.44       13.23      2.42 o
   0  -8  10        0.01        0.72      5.07 o
   1  -8  10       62.32       64.78     11.04 o
   2  -8  10       22.23       19.17      7.14 o
   3  -8  10       46.29       42.20     10.15 o
   4  -8  10       19.40       14.50      7.27 o
  -6  -7  10        5.14        0.00      5.43 o
  -5  -7  10       75.18       83.54      7.83 o
  -4  -7  10      144.92      190.35      9.52 o
  -3  -7  10      131.58      129.65      6.17 o
  -2  -7  10       13.05       12.25      2.30 o
  -1  -7  10      415.10      479.12     13.93 o
   0  -7  10       35.91       26.84      7.00 o
   1  -7  10      224.24      274.33     17.28 o
   2  -7  10       17.37       18.99      6.91 o
   3  -7  10        4.48       14.81      6.82 o
   4  -7  10       12.57        6.73      6.33 o
   5  -7  10        8.66        3.58      2.89 o
  -6  -6  10       21.47       35.91      8.44 o
  -5  -6  10      191.94      215.83     14.77 o
  -4  -6  10      176.06      183.06     12.97 o
  -3  -6  10        8.89        6.06      1.74 o
  -2  -6  10       11.93        4.37      2.33 o
  -1  -6  10      107.88      103.76      8.10 o
   0  -6  10       64.15       54.49      4.94 o
   1  -6  10        5.89        7.77      4.62 o
   2  -6  10       11.37        9.29      5.03 o
   3  -6  10      186.92      174.70     11.69 o
   4  -6  10        8.27        8.39      2.96 o
   5  -6  10       28.85       36.08      6.44 o
  -6  -5  10       69.92       71.56     10.19 o
  -5  -5  10        0.01        0.00      4.04 o
  -4  -5  10      147.64      161.38     11.49 o
  -3  -5  10      649.88      730.57     17.61 o
  -2  -5  10       56.86       49.73      4.99 o
  -1  -5  10     1705.68     1807.53     27.46 o
   0  -5  10      613.57      636.77     22.89 o
   1  -5  10        2.25        0.00      3.14 o
   2  -5  10       38.48       28.04     11.22 o
   3  -5  10       37.07       48.45      8.42 o
   4  -5  10        1.51        0.00      1.60 o
   5  -5  10      135.10      162.95      9.44 o
   6  -5  10       23.69       23.92      5.00 o
  -7  -4  10       67.92       90.68     12.30 o
  -6  -4  10       71.60       64.28      9.43 o
  -5  -4  10       44.90       32.82      7.09 o
  -4  -4  10      467.72      478.00     19.21 o
  -3  -4  10       39.38       30.39      5.61 o
  -2  -4  10      206.31      195.52      8.05 o
  -1  -4  10       81.99       86.05      5.49 o
   0  -4  10      826.49      903.10     12.91 o
   1  -4  10      235.76      236.10      6.22 o
   2  -4  10      190.11      205.79      8.09 o
   3  -4  10      221.38      196.89      8.45 o
   4  -4  10      158.44      150.74      8.16 o
   5  -4  10       49.47       39.22      5.40 o
   6  -4  10       30.32       24.20      5.97 o
  -7  -3  10        3.52        6.37      5.21 o
  -6  -3  10       67.60       79.41     10.46 o
  -5  -3  10        3.35        0.63      3.95 o
  -4  -3  10      161.88      144.46     10.64 o
  -3  -3  10      328.54      291.07     13.87 o
  -2  -3  10       76.51       68.19      7.29 o
  -1  -3  10      336.12      308.86      9.41 o
   0  -3  10      354.84      391.69      7.93 o
   1  -3  10      389.75      409.05     10.12 o
   2  -3  10       20.88       20.61      3.30 o
   3  -3  10      539.54      576.99     14.06 o
   4  -3  10       48.81       54.47      5.48 o
   5  -3  10        0.99        2.93      2.21 o
   6  -3  10       38.53       46.28      7.90 o
   7  -3  10        6.16        0.40      2.11 o
  -7  -2  10       75.93       86.95     11.09 o
  -6  -2  10        7.58        7.14      4.71 o
  -5  -2  10      131.22      151.46     11.49 o
  -4  -2  10        8.65        4.58      3.68 o
  -3  -2  10       27.98       26.53      5.34 o
  -2  -2  10      442.76      492.85     17.01 o
  -1  -2  10      223.11      217.54      7.69 o
   0  -2  10       77.23       81.60      4.53 o
   1  -2  10      822.56      852.39     15.28 o
   2  -2  10      219.56      226.85      5.94 o
   3  -2  10      137.53      113.94      6.62 o
   4  -2  10      279.33      301.57     10.32 o
   5  -2  10        0.75        0.45      2.24 o
   6  -2  10       36.14       24.51      5.88 o
   7  -2  10        0.91        0.00      1.84 o
  -7  -1  10       28.73       41.93      8.66 o
  -6  -1  10        0.49        1.80      4.04 o
  -5  -1  10       32.24       22.36      5.48 o
  -4  -1  10      173.04      157.21     10.73 o
  -3  -1  10       24.07       20.43      4.80 o
  -2  -1  10        0.67        0.63      1.98 o
  -1  -1  10      369.15      367.79     13.56 o
   0  -1  10       61.22       71.58      3.51 o
   1  -1  10      245.74      247.59      6.04 o
   2  -1  10      539.50      578.63     11.45 o
   3  -1  10       73.18       66.55      4.75 o
   4  -1  10     1032.06     1123.21     29.99 o
   5  -1  10      269.82      295.61     15.49 o
   6  -1  10       19.06       22.00      5.70 o
   7  -1  10        0.48        0.00      4.31 o
  -7   0  10       60.37       86.28     10.64 o
  -6   0  10        8.92        6.02      4.35 o
  -5   0  10        1.44        1.08      2.74 o
  -4   0  10        0.13        0.90      2.60 o
  -3   0  10       22.22       17.69      4.31 o
  -2   0  10      348.10      401.64     15.04 o
  -1   0  10       12.30       13.15      3.55 o
   0   0  10     1090.51     1300.22     19.24 o
   1   0  10      722.27      819.81     15.79 o
   2   0  10      599.97      698.47     12.95 o
   3   0  10     1350.67     1426.96     21.03 o
   4   0  10      209.89      186.52     11.36 o
   5   0  10       34.54       40.58      6.82 o
   6   0  10      149.63      180.06     13.65 o
   7   0  10       33.77       26.49      7.27 o
  -7   1  10       11.85       13.51      7.59 o
  -6   1  10       32.74       28.33      6.96 o
  -5   1  10      301.26      316.39     15.98 o
  -4   1  10      495.43      521.32     19.39 o
  -3   1  10       20.02       11.90      3.82 o
  -2   1  10      106.25       93.91      7.45 o
  -1   1  10     1425.38     1445.03     31.06 o
   0   1  10       37.89       25.00      2.94 o
   1   1  10      150.60      147.10     11.51 o
   2   1  10     1471.92     1567.89     22.57 o
   3   1  10       27.53       23.39      4.76 o
   4   1  10     2271.79     2558.08     32.94 o
   5   1  10       18.74       35.33      7.00 o
   6   1  10        1.67        0.49      4.58 o
   7   1  10       13.16       25.90      7.41 o
  -6   2  10        1.01        0.00      2.51 o
  -5   2  10       41.17       42.96      7.14 o
  -4   2  10        2.60        2.33      2.92 o
  -3   2  10       19.20       18.90      4.44 o
  -2   2  10       32.91       16.43      3.95 o
  -1   2  10      181.14      161.92      9.43 o
   0   2  10       48.04       60.78      6.33 o
   1   2  10      216.68      218.41      7.44 o
   2   2  10      120.20      138.82      7.54 o
   3   2  10      557.44      618.48     13.64 o
   5   2  10       98.02      112.94     10.64 o
   6   2  10      134.60      146.97     13.15 o
   7   2  10       28.14       29.18      7.54 o
  -6   3  10        1.72        2.65      3.10 o
  -5   3  10        3.00        4.39      2.33 o
  -4   3  10       30.63       40.51      4.74 o
  -3   3  10       41.07       57.46      7.14 o
  -2   3  10       47.06       42.78      6.11 o
  -1   3  10       65.64       68.64      7.18 o
   0   3  10     1324.61     1378.64     31.06 o
   1   3  10      394.93      436.39     11.03 o
   2   3  10        1.58        0.00      1.46 o
   3   3  10      385.14      357.58     10.44 o
   4   3  10      131.71      131.71      6.75 o
   5   3  10       81.78       67.16      5.55 o
   6   3  10       22.00       16.65      6.15 o
   7   3  10       45.78       60.92     10.10 o
  -6   4  10        0.00        0.45      3.05 o
  -5   4  10        0.37        2.20      2.92 o
  -4   4  10      232.71      267.86     10.50 o
  -3   4  10      653.87      758.00     17.17 o
  -2   4  10       68.61       69.33      5.23 o
  -1   4  10       29.19       30.24      4.00 o
   0   4  10        3.77        0.00      1.44 o
   1   4  10      288.54      304.40     13.74 o
   2   4  10       72.30       69.58      6.35 o
   3   4  10      232.11      243.42      8.78 o
   4   4  10       33.13       32.96      5.03 o
   5   4  10        7.30       21.50      3.93 o
   6   4  10       60.38       61.95      9.56 o
   7   4  10       96.42      116.31     12.61 o
  -6   5  10        0.01        0.00      2.56 o
  -5   5  10       68.91      101.05     12.12 o
  -4   5  10      108.78      112.76      7.71 o
  -3   5  10        2.47        3.73      2.33 o
  -2   5  10       15.14       16.98      4.60 o
  -1   5  10        1.05        1.30      3.32 o
   0   5  10      173.87      161.92     10.64 o
   1   5  10      240.24      269.43     13.42 o
   2   5  10       41.59       43.91      4.49 o
   3   5  10      288.66      282.07      9.63 o
   4   5  10      282.80      254.69     15.62 o
   5   5  10        7.57        7.29      2.37 o
   6   5  10      155.85      176.29      9.02 o
   7   5  10      126.17      191.50     14.54 o
  -5   6  10        2.14        0.22      3.14 o
  -4   6  10        4.33        9.74      4.67 o
  -3   6  10       10.88       15.49      3.38 o
  -2   6  10       90.39       97.54      6.25 o
  -1   6  10       23.15       33.31      4.17 o
   0   6  10      723.88      863.02     26.08 o
   1   6  10        8.31        4.62      3.50 o
   2   6  10       69.79       73.76      8.35 o
   3   6  10        6.78        8.50      2.52 o
   4   6  10      100.17      106.61      6.73 o
   5   6  10        1.18        7.47      2.25 o
   6   6  10        1.04        1.14      2.54 o
   7   6  10      131.93      147.42     13.42 o
  -5   7  10       72.81      112.36     13.60 o
  -4   7  10      557.86      660.07     27.20 o
  -3   7  10        4.55        5.48      2.68 o
  -2   7  10        2.31        0.00      1.85 o
  -1   7  10       43.67       29.18      6.28 o
   0   7  10       65.66       70.16      8.71 o
   1   7  10       26.73       19.80      5.39 o
   2   7  10       95.03       97.05      9.92 o
   3   7  10      318.98      352.97     11.58 o
   4   7  10      289.54      273.81     11.09 o
   5   7  10      107.43      142.21      9.40 o
   6   7  10       21.42       36.27      7.14 o
   7   7  10        2.03        1.71      3.73 o
  -4   8  10        7.38        9.02      5.03 o
  -3   8  10        1.13        0.99      3.59 o
  -2   8  10       26.98       21.82      6.02 o
  -1   8  10        0.16        3.19      3.68 o
   0   8  10       49.59       65.14      8.89 o
   1   8  10        0.01        0.00      3.01 o
   2   8  10       19.51       15.76      5.43 o
   3   8  10       87.35      114.20     11.40 o
   4   8  10       89.08      109.91      7.52 o
   5   8  10       20.16       29.94      6.24 o
   6   8  10      199.86      287.70     17.91 o
  -1   9  10       17.06       26.04      7.09 o
   0   9  10        2.63        0.00      4.44 o
   1   9  10       66.84       77.75     10.15 o
   2   9  10       37.28       47.14      8.75 o
   3   9  10        6.83       10.95      5.79 o
   4   9  10       82.10      110.70     11.94 o
   5   9  10       14.93       14.81      4.67 o
  -1  10  10        5.77       12.12      5.52 o
   0  10  10        0.15        6.28      4.89 o
   1  10  10       53.42       58.18      9.65 o
   2  10  10        2.88        3.28      4.35 o
   3  10  10       45.52       77.98     11.49 o
   4  10  10        2.78        0.00      2.65 o
   5  10  10       70.38        0.00      2.60 o
   0  11  10       33.98       50.77      9.97 o
   1  11  10      184.67      309.61     19.08 o
   2  11  10       15.05       18.76      7.63 o
   3  11  10      121.58      172.65     16.21 o
  -2 -10  11       18.72        0.00      2.69 o
  -1 -10  11        0.87        2.92      2.92 o
   0 -10  11        5.02        6.55      6.91 o
   1 -10  11        0.42        2.29      6.60 o
  -4  -9  11        1.75        0.26      2.43 o
  -3  -9  11       91.30      119.75      8.70 o
  -2  -9  11      156.64      275.95     12.14 o
  -1  -9  11      119.36      160.12     13.87 o
   0  -9  11        0.98        1.57      4.89 o
   1  -9  11      449.28      587.21     28.10 o
   2  -9  11      185.59      269.84     20.25 o
  -5  -8  11        5.51        0.00      3.01 o
  -4  -8  11        0.05        0.00      2.06 o
  -3  -8  11        8.21        4.80      4.83 o
  -2  -8  11       24.72       15.44      4.29 o
  -1  -8  11       11.78       10.19      5.79 o
   0  -8  11        0.04        0.00      4.22 o
   1  -8  11        0.59        6.60      5.48 o
   2  -8  11      250.10      363.43     22.00 o
   3  -8  11       27.75       61.90     11.58 o
   4  -8  11       17.10       35.69     10.46 o
  -5  -7  11       15.75       18.58      5.61 o
  -4  -7  11        0.87        1.35      3.41 o
  -3  -7  11       12.25        6.48      2.64 o
  -2  -7  11      102.70      140.24     12.39 o
  -1  -7  11        5.01        1.16      2.05 o
   0  -7  11        1.94        5.88      4.89 o
   1  -7  11      177.99      207.71     15.35 o
   2  -7  11       51.31       51.62     10.15 o
   3  -7  11       28.36       23.52      7.86 o
   4  -7  11       44.44       55.04     11.00 o
  -6  -6  11       27.59       27.61      7.99 o
  -5  -6  11       72.54       58.45      9.29 o
  -4  -6  11        6.66        2.24      3.23 o
  -3  -6  11        0.24        1.18      2.03 o
  -2  -6  11       50.40       56.26      5.64 o
  -1  -6  11      715.50      824.70     18.13 o
   0  -6  11       81.93      116.76      6.72 o
   1  -6  11        6.95        6.69      4.71 o
   2  -6  11        6.72       13.74      5.79 o
   3  -6  11        3.38        0.00      4.98 o
   4  -6  11        0.71        1.11      2.34 o
   5  -6  11       10.77       13.47      3.63 o
  -6  -5  11       16.73       22.27      7.00 o
  -5  -5  11        6.34        1.03      3.59 o
  -4  -5  11        5.53        4.44      3.19 o
  -3  -5  11        1.51        2.53      1.95 o
  -2  -5  11      199.08      183.67     16.90 o
  -1  -5  11      109.87      112.82     10.71 o
   0  -5  11        0.30        0.00      1.46 o
   1  -5  11      137.93      142.84     11.22 o
   2  -5  11      413.59      324.38     13.83 o
   3  -5  11      388.30      400.11     12.89 o
   4  -5  11      116.17      118.85      7.67 o
   5  -5  11        1.49        0.92      2.76 o
   6  -5  11       58.94       74.92     10.41 o
  -6  -4  11       37.22       43.01      8.75 o
  -5  -4  11        0.45        0.00      3.46 o
  -4  -4  11       84.79       88.48      9.43 o
  -3  -4  11        3.74        5.03      3.14 o
  -2  -4  11      279.29      242.81      9.48 o
  -1  -4  11      169.41      206.88      8.44 o
   0  -4  11        4.81        8.81      2.44 o
   1  -4  11      248.51      276.61      7.17 o
   2  -4  11       39.20       38.06      4.43 o
   3  -4  11       45.83       47.58      5.14 o
   4  -4  11       28.71       23.26      4.15 o
   5  -4  11        1.12        4.17      2.89 o
   6  -4  11        2.34        0.54      2.92 o
  -6  -3  11       16.70        5.48      4.71 o
  -5  -3  11       21.43       25.23      6.42 o
  -4  -3  11        4.82        5.48      3.37 o
  -3  -3  11       11.94        8.84      3.23 o
  -2  -3  11      342.67      364.63     11.28 o
  -1  -3  11      137.16      131.53      6.43 o
   0  -3  11       41.92       35.97      2.93 o
   1  -3  11       28.18       31.10      3.54 o
   2  -3  11        4.36        2.69      1.98 o
   3  -3  11       73.47       91.60      6.22 o
   4  -3  11       68.05       80.52      6.55 o
   5  -3  11        1.51        0.00      2.33 o
   6  -3  11        0.95        5.21      3.05 o
  -6  -2  11        0.14        0.00      3.77 o
  -5  -2  11        0.16        1.21      4.00 o
  -4  -2  11       89.41      101.05      9.83 o
  -3  -2  11        9.55       16.43      4.26 o
  -2  -2  11        8.44        3.59      2.29 o
  -1  -2  11      548.15      529.34     12.82 o
   0  -2  11       61.59       62.23      8.80 o
   1  -2  11       58.23       66.01      4.69 o
   2  -2  11      198.30      219.29      6.03 o
   3  -2  11      499.96      560.66     17.51 o
   4  -2  11      393.45      493.39     19.75 o
   5  -2  11      202.52      198.82     13.20 o
   6  -2  11       38.71       42.24      7.59 o
   7  -2  11       36.31        0.00      2.11 o
  -6  -1  11        2.81        0.36      3.50 o
  -5  -1  11       22.00       16.65      5.30 o
  -4  -1  11        8.55        6.42      3.77 o
  -3  -1  11      169.62      160.17     10.59 o
  -2  -1  11       42.85       29.00      5.07 o
  -1  -1  11      169.11      147.20      9.02 o
   0  -1  11        0.03        1.49      1.34 o
   1  -1  11      450.76      463.01      8.77 o
   2  -1  11      176.99      147.23      4.97 o
   3  -1  11       12.20       13.71      2.70 o
   4  -1  11      148.20      185.80     11.76 o
   5  -1  11       14.05       15.67      4.49 o
   6  -1  11       30.76       40.85      7.72 o
   7  -1  11       17.32        3.32      2.60 o
  -6   0  11        0.47        0.00      3.55 o
  -5   0  11       31.10       29.36      6.28 o
  -4   0  11      108.48      113.03      9.43 o
  -3   0  11        9.08        8.53      3.37 o
  -2   0  11       45.54       49.60      6.37 o
  -1   0  11      212.71      188.45     10.24 o
   0   0  11       14.13       14.17      2.99 o
   1   0  11        0.87        1.72      1.18 o
   2   0  11        0.54        3.11      1.71 o
   3   0  11        4.08        4.97      1.79 o
   4   0  11     1310.31     1483.95     35.96 o
   5   0  11       90.09      107.29     10.55 o
   6   0  11      149.09      172.60     13.51 o
   7   0  11       24.48       40.36      9.07 o
  -6   1  11        8.25        5.30      4.49 o
  -5   1  11        8.23       11.04      4.58 o
  -4   1  11      130.67      130.41     10.01 o
  -3   1  11       24.19       19.03      4.67 o
  -2   1  11       29.31       21.14      4.53 o
  -1   1  11      118.10      106.21      7.81 o
   0   1  11       68.84       71.78      4.60 o
   1   1  11       58.24       61.37      4.52 o
   2   1  11       38.47       39.15      3.86 o
   4   1  11       96.10      110.36      9.76 o
   5   1  11       40.30       48.35      8.08 o
   6   1  11      121.19      123.67     12.43 o
   7   1  11       20.52       23.93      7.36 o
  -6   2  11       16.32       12.40      3.45 o
  -5   2  11       93.91      121.61     10.37 o
  -4   2  11       20.24       21.82      5.43 o
  -3   2  11      231.11      242.05     13.11 o
  -2   2  11      126.46      113.84      8.71 o
  -1   2  11      202.62      141.90      9.20 o
   0   2  11       17.80       36.63      5.61 o
   1   2  11        0.56        2.39      1.57 o
   2   2  11      271.37      306.37      9.33 o
   3   2  11        0.58        3.74      1.93 o
   4   2  11      108.41       98.49      9.79 o
   5   2  11       71.35       74.07      9.43 o
   6   2  11        9.88       12.17      6.02 o
   7   2  11       29.58       31.69      8.17 o
  -6   3  11       11.73       18.90      5.97 o
  -5   3  11        0.34        2.67      2.35 o
  -4   3  11       59.24       50.47      5.48 o
  -3   3  11       28.73       27.29      5.66 o
  -2   3  11        1.30        4.00      3.01 o
  -1   3  11        0.55        2.42      2.69 o
   0   3  11       24.81       34.43      5.57 o
   1   3  11       18.69       13.24      2.59 o
   2   3  11       51.01       51.51      4.60 o
   3   3  11        5.90        1.49      1.74 o
   4   3  11       10.66       10.11      2.54 o
   5   3  11        9.90       18.53      3.48 o
   6   3  11        6.68       14.63      6.11 o
   7   3  11        3.96        4.22      5.16 o
  -6   4  11       22.23        0.90      3.14 o
  -5   4  11        0.07        2.15      2.55 o
  -4   4  11        1.79        2.65      1.97 o
  -3   4  11       41.31       58.94     12.75 o
  -2   4  11      159.58      169.28      7.51 o
  -1   4  11      421.49      470.99     18.63 o
   0   4  11       37.60       29.22      5.48 o
   1   4  11      148.66      161.11     10.19 o
   2   4  11      116.88      100.71      5.74 o
   3   4  11      509.81      546.29     13.85 o
   4   4  11      303.63      331.91     11.10 o
   5   4  11       50.70       47.50      7.63 o
   6   4  11      185.29      243.40     15.76 o
   7   4  11        0.25       10.01      5.79 o
  -5   5  11       15.46       14.59      5.16 o
  -4   5  11        0.78        3.57      2.54 o
  -3   5  11        9.82       14.72      3.25 o
  -2   5  11      256.40      315.57     16.72 o
  -1   5  11       40.08       40.69      4.29 o
   0   5  11        1.55        1.57      2.78 o
   1   5  11       18.78       14.68      3.91 o
   2   5  11        0.47        1.04      1.51 o
   3   5  11      319.84      372.15     11.62 o
   4   5  11      170.40      167.11      8.06 o
   5   5  11       13.19        7.79      3.08 o
   6   5  11       25.99       33.78      4.99 o
   7   5  11      127.92      180.01     14.59 o
  -5   6  11       51.23       65.85     10.55 o
  -4   6  11       13.03       11.58      4.89 o
  -3   6  11        8.27       11.00      4.09 o
  -2   6  11        2.46        5.39      2.35 o
  -1   6  11       82.22       93.82      9.65 o
   0   6  11       30.42       33.44      6.28 o
   1   6  11       52.09       53.24      7.86 o
   2   6  11      247.70      273.56     14.54 o
   3   6  11      137.05      115.88      6.65 o
   4   6  11       79.80       55.73      5.61 o
   5   6  11       21.74       26.08      4.23 o
   6   6  11       10.72       12.72      3.89 o
   7   6  11       17.91       34.61      8.48 o
  -4   7  11       62.67       76.94     10.77 o
  -3   7  11        1.34        0.00      2.31 o
  -2   7  11        1.85        0.90      3.73 o
  -1   7  11      118.39      112.27      9.92 o
   0   7  11      412.86      492.81     20.38 o
   1   7  11      186.55      210.22     13.69 o
   2   7  11       27.44       27.25      6.42 o
   3   7  11        0.03        0.96      1.88 o
   4   7  11       89.49       99.84      7.15 o
   5   7  11        5.96        9.71      3.34 o
   6   7  11        0.54        1.44      2.35 o
  -4   8  11        0.35        0.00      3.28 o
  -2   8  11       53.68       54.86      8.93 o
  -1   8  11       54.95       58.58      9.02 o
   0   8  11       13.20       19.44      6.06 o
   1   8  11       32.13       38.61      8.08 o
   2   8  11        0.20        1.30      3.91 o
   3   8  11      192.10      189.93     13.60 o
   4   8  11       35.81       70.26      6.58 o
   5   8  11       26.32       32.19      7.00 o
   6   8  11        3.98       13.60      4.94 o
  -2   9  11        6.20       15.08      6.46 o
  -1   9  11       77.80       70.12     10.15 o
   0   9  11       23.90       21.59      6.46 o
   1   9  11       42.58       33.04      7.50 o
   2   9  11       21.11       18.90      6.55 o
   3   9  11        0.01        1.08      4.13 o
   4   9  11       21.91       18.81      5.57 o
  -1  10  11       24.49       47.63      9.07 o
   0  10  11       73.33       94.94     11.49 o
   1  10  11       75.19       90.63     12.12 o
   2  10  11       22.07       30.44      7.77 o
   3  10  11       37.26       27.47      8.39 o
   4  10  11       35.09        0.00      2.38 o
   1  11  11        6.26       11.13      6.33 o
   2  11  11       17.04       36.77      9.34 o
  -3  -9  12        9.93        3.24      8.24 o
  -2  -9  12       27.55        3.01      3.50 o
  -1  -9  12      266.51      354.41     22.09 o
   0  -9  12        0.22        0.00      5.12 o
   1  -9  12       24.01       33.94     10.06 o
   2  -9  12       10.99       14.14      7.50 o
  -4  -8  12        1.22        3.32      4.17 o
  -3  -8  12      203.09      242.86     11.40 o
  -2  -8  12       50.88       52.44      6.40 o
  -1  -8  12        0.19        3.14      4.58 o
   0  -8  12      108.60      155.82     15.26 o
   1  -8  12        8.33        7.09      5.75 o
   2  -8  12       57.52       69.09     11.94 o
   3  -8  12       58.37       71.87     12.79 o
  -5  -7  12       24.78        2.56      2.65 o
  -4  -7  12       37.48       35.28      7.45 o
  -3  -7  12       23.65       33.02      4.93 o
  -2  -7  12        0.33        1.93      2.43 o
  -1  -7  12      167.90      228.36     21.21 o
   0  -7  12        5.77        4.17      5.21 o
   1  -7  12       41.07       49.69      9.97 o
   2  -7  12       36.84       53.42     10.50 o
   3  -7  12        0.27        0.00      4.58 o
   4  -7  12       41.40       37.98     10.15 o
  -5  -6  12        6.09        6.46      4.00 o
  -4  -6  12        9.47        9.79      4.35 o
  -3  -6  12       20.26       17.17      3.88 o
  -2  -6  12      121.37      118.80      7.48 o
  -1  -6  12        0.02        0.00      2.16 o
   0  -6  12      325.60      353.38     18.99 o
   1  -6  12        0.27        3.73      4.13 o
   2  -6  12        3.42        6.19      5.03 o
   3  -6  12       56.90       57.55     10.28 o
   4  -6  12       33.57       27.88      8.53 o
   5  -6  12        5.32        5.36      3.34 o
  -6  -5  12       91.25       88.17     12.39 o
  -5  -5  12       24.13       26.84      6.69 o
  -4  -5  12        0.19        0.00      2.96 o
  -3  -5  12      199.39      220.64     13.42 o
  -2  -5  12      322.40      341.66     15.85 o
  -1  -5  12       21.77       13.05      3.23 o
   0  -5  12      657.90      840.26     28.28 o
   1  -5  12       18.11       17.24      5.66 o
   2  -5  12        3.76        0.00      3.91 o
   3  -5  12        1.15        0.70      1.92 o
   4  -5  12       34.89       46.19      5.90 o
   5  -5  12       39.44       43.72      7.90 o
  -6  -4  12      168.26      204.21     15.49 o
  -5  -4  12       54.50       52.97      8.89 o
  -4  -4  12        9.72        8.13      4.13 o
  -3  -4  12      421.06      439.84     18.58 o
  -2  -4  12      919.35     1068.66     22.47 o
  -1  -4  12       55.98       40.99      4.60 o
   0  -4  12       94.40       97.59      6.01 o
   1  -4  12      106.09       81.81      5.63 o
   2  -4  12      481.44      455.03     12.85 o
   3  -4  12       11.25       15.16      3.19 o
   4  -4  12        4.68        9.51      3.21 o
   5  -4  12      162.14      157.34     12.43 o
   6  -4  12       60.79       55.62      9.47 o
  -6  -3  12       13.05       13.29      6.11 o
  -5  -3  12        0.73        0.00      3.64 o
  -4  -3  12      201.70      234.87     14.45 o
  -3  -3  12       35.71       33.40      5.97 o
  -2  -3  12     1470.45     1577.77     36.23 o
  -1  -3  12      565.66      636.77     15.10 o
   0  -3  12        1.00        3.15      1.52 o
   1  -3  12        0.71        1.54      1.73 o
   2  -3  12      184.71      171.69     17.96 o
   3  -3  12       14.75       28.26      4.13 o
   4  -3  12      113.36      104.95     10.32 o
   5  -3  12       59.86       67.87      9.43 o
   6  -3  12        0.64        2.92      3.50 o
  -6  -2  12       16.01        6.91      4.80 o
  -5  -2  12       55.27       63.65      9.34 o
  -4  -2  12        0.39        0.00      2.78 o
  -3  -2  12       64.27       60.60      7.86 o
  -2  -2  12        3.05        0.49      2.11 o
  -1  -2  12        0.94        1.17      1.68 o
   0  -2  12      235.13      225.30      8.20 o
   1  -2  12       22.30       22.55      2.54 o
   2  -2  12        4.25        3.40      1.35 o
   3  -2  12      315.79      272.13     10.75 o
   4  -2  12        4.67        4.17      2.87 o
   5  -2  12       41.32       52.03      8.48 o
   6  -2  12       44.75       50.73      8.75 o
  -6  -1  12       54.43       51.58      8.98 o
  -5  -1  12       46.45       48.26      8.39 o
  -4  -1  12       30.66       20.96      5.21 o
  -3  -1  12       69.17       66.12      8.04 o
  -2  -1  12        7.58        8.04      2.87 o
  -1  -1  12      993.06     1118.94     27.79 o
   0  -1  12      366.18      407.53      8.69 o
   1  -1  12        1.89        2.11      1.29 o
   2  -1  12      496.74      573.48     10.40 o
   3  -1  12       12.63        7.18      3.23 o
   4  -1  12       23.41       18.54      4.85 o
   5  -1  12       43.55       51.18      8.08 o
   6  -1  12        1.83        4.00      2.96 o
   7  -1  12        2.77        0.00      2.11 o
  -6   0  12       13.66       17.78      5.79 o
  -5   0  12       36.65       17.19      5.61 o
  -4   0  12      116.93      102.40     10.01 o
  -3   0  12      118.85      135.52     10.01 o
  -2   0  12        1.87        3.28      2.51 o
  -1   0  12       29.64       35.19      5.70 o
   0   0  12      699.48      705.04     14.43 o
   1   0  12      398.07      442.44      8.80 o
   2   0  12      224.73      265.43      8.64 o
   3   0  12     2547.54     2788.60     35.07 o
   4   0  12      121.61      120.08      9.74 o
   5   0  12       11.36        8.39      4.09 o
   6   0  12        5.08        3.82      3.14 o
   7   0  12        3.35        7.27      6.11 o
  -6   1  12        4.63        0.00      3.86 o
  -5   1  12      194.16      210.63     14.05 o
  -4   1  12        0.45        1.66      2.83 o
  -3   1  12       46.08       52.97      7.41 o
  -2   1  12      155.58      177.86     11.09 o
  -1   1  12       70.68       75.46      7.59 o
   0   1  12       27.29       45.79      6.15 o
   1   1  12        6.32        6.17      2.02 o
   2   1  12        1.00        1.04      1.25 o
   3   1  12      342.68      356.30     15.71 o
   4   1  12      402.20      465.88     19.26 o
   5   1  12       16.85       10.46      5.16 o
   6   1  12        4.21        4.17      4.94 o
   7   1  12      182.15      190.47     15.58 o
  -6   2  12        4.04        5.46      2.74 o
  -5   2  12        3.65        6.24      4.40 o
  -4   2  12       25.82       25.32      5.61 o
  -3   2  12       33.87       33.26      6.24 o
  -2   2  12       72.95       64.82      7.77 o
  -1   2  12       18.72       20.25      4.80 o
   0   2  12      162.38      163.58     10.10 o
   1   2  12      195.64      190.45      7.52 o
   2   2  12      140.19      130.39      6.33 o
   3   2  12       50.52       40.92      4.46 o
   4   2  12        8.58        1.13      1.64 o
   5   2  12      220.87      250.53     15.44 o
   6   2  12       30.34       27.70      7.23 o
   7   2  12       45.67       64.15     10.86 o
  -6   3  12       11.00        1.03      2.96 o
  -5   3  12      106.80      120.90      8.55 o
  -4   3  12       29.76       24.33      5.79 o
  -3   3  12      274.61      273.88     14.68 o
  -2   3  12      687.88      809.74     25.41 o
  -1   3  12       92.31       90.86      8.93 o
   0   3  12      132.15       95.17      7.95 o
   1   3  12      304.27      292.10     12.68 o
   2   3  12      156.49      163.32      7.30 o
   3   3  12      817.25      939.41     18.61 o
   4   3  12      263.91      299.90     10.37 o
   5   3  12        2.91        0.00      3.95 o
   6   3  12        8.63       11.22      5.34 o
   7   3  12        1.14        3.77      5.12 o
  -5   4  12       24.40       49.11      6.22 o
  -4   4  12       20.26       15.74      3.89 o
  -3   4  12       13.03        7.24      3.37 o
  -2   4  12      124.07      124.74      6.67 o
  -1   4  12       10.36        8.17      2.63 o
   0   4  12      109.01      107.02      9.11 o
   1   4  12      468.77      509.82     19.17 o
   2   4  12      247.66      253.59      9.28 o
   3   4  12      682.27      823.82     25.21 o
   4   4  12       75.59       95.18      6.38 o
   5   4  12      268.83      326.09     11.82 o
   6   4  12      119.16      135.30     13.38 o
   7   4  12       10.81       10.06      6.69 o
  -5   5  12        0.79        0.76      3.64 o
  -4   5  12       16.84       10.14      3.84 o
  -3   5  12       15.91       21.04      3.79 o
  -2   5  12      116.73      124.62      6.91 o
  -1   5  12       93.07       99.16      9.83 o
   0   5  12       58.94       62.58      8.26 o
   1   5  12        5.39        6.55      2.83 o
   2   5  12      211.11      208.48      8.67 o
   3   5  12       31.26       33.75      6.22 o
   4   5  12        3.85        3.42      3.01 o
   5   5  12       16.88       17.58      3.72 o
   6   5  12       47.62       61.82      6.53 o
   7   5  12        0.03        2.06      5.30 o
  -4   6  12       15.51       21.77      4.40 o
  -3   6  12      129.97      177.77      9.21 o
  -2   6  12       12.79        5.97      4.35 o
  -1   6  12        6.15        8.53      4.13 o
   0   6  12       35.80       42.24      7.54 o
   1   6  12        7.56        4.31      3.59 o
   2   6  12       61.36       64.33      8.44 o
   3   6  12      123.93      146.72      9.92 o
   4   6  12       67.92       89.91      6.98 o
   5   6  12        0.03        1.40      2.35 o
   6   6  12       47.37       53.00      6.48 o
  -4   7  12        5.50        0.00      3.28 o
  -3   7  12       13.50       29.63      7.18 o
  -2   7  12       28.97       33.62      7.95 o
  -1   7  12       17.88       18.85      5.79 o
   0   7  12      106.69      119.27     11.36 o
   1   7  12       48.59       52.88      8.62 o
   2   7  12      160.66      128.34     10.59 o
   3   7  12      251.73      272.65     10.82 o
   4   7  12      185.92      276.76     11.30 o
   5   7  12      182.77      207.81     10.17 o
   6   7  12       22.11       26.50      4.71 o
  -2   8  12       49.05       76.09     10.19 o
  -1   8  12      134.86      199.90     14.32 o
   0   8  12        0.12        0.00      3.55 o
   1   8  12        6.86        6.11      4.53 o
   2   8  12       10.48       12.97      5.34 o
   3   8  12      213.70      284.97     17.10 o
   4   8  12      150.36      162.94      9.12 o
   5   8  12        9.76        6.24      2.74 o
  -2   9  12        9.10       18.00      6.46 o
  -1   9  12        7.23       17.87      6.37 o
   0   9  12        1.64        0.40      3.91 o
   1   9  12        8.06        6.19      4.49 o
   2   9  12        0.02        0.85      4.26 o
   3   9  12      102.45      122.24     13.20 o
   4   9  12        9.73       25.54      5.88 o
   5   9  12        8.76        0.00      2.69 o
  -1  10  12       64.82       72.32     11.04 o
   0  10  12        0.32        0.00      4.58 o
   1  10  12        7.36       10.73      5.75 o
   2  10  12       22.20       39.77      9.25 o
   3  10  12        2.90        3.28      5.52 o
  -2  -9  13       85.90      127.98     15.58 o
  -1  -9  13        1.26        0.00      5.25 o
   0  -9  13       17.78       20.11      8.30 o
   1  -9  13      164.16      244.74     20.25 o
  -3  -8  13        0.01        2.31      2.94 o
  -2  -8  13        0.68        0.87      2.96 o
  -1  -8  13       40.31       56.56     10.77 o
   0  -8  13        2.04        5.93      5.39 o
   1  -8  13       16.25       13.20      7.18 o
   2  -8  13      163.03      203.89     17.46 o
   3  -8  13      320.99      471.40     27.02 o
  -4  -7  13       49.97       48.66      8.44 o
  -3  -7  13       65.83       95.61     12.30 o
  -2  -7  13       27.21       23.30      4.52 o
  -1  -7  13        0.02        4.76      5.21 o
   0  -7  13      128.26      142.93     14.41 o
   1  -7  13       46.45       68.91     11.13 o
   2  -7  13       20.60       25.63      7.59 o
   3  -7  13       42.02       53.60     11.31 o
   4  -7  13        0.04        0.63      6.28 o
  -5  -6  13        1.91        1.80      2.92 o
  -4  -6  13        6.82        1.75      3.77 o
  -3  -6  13        0.90        3.03      4.94 o
  -2  -6  13       63.20       83.15     13.87 o
  -1  -6  13        5.31        1.88      2.63 o
   0  -6  13       26.11       20.11      6.64 o
   1  -6  13      231.37      255.88     16.70 o
   2  -6  13        8.60        9.52      6.28 o
   3  -6  13        0.22        1.71      5.07 o
   4  -6  13      116.54      110.88     13.24 o
  -5  -5  13       35.17       30.53      7.00 o
  -4  -5  13       58.09       60.65      9.02 o
  -3  -5  13      247.16      331.92     17.10 o
  -2  -5  13        8.74        3.08      2.34 o
  -1  -5  13        0.13        2.88      2.83 o
   0  -5  13      262.79      277.40     13.42 o
   1  -5  13       15.53        9.29      4.85 o
   2  -5  13      247.19      245.19     15.35 o
   3  -5  13       50.86       59.24     15.17 o
   4  -5  13       76.14      117.20      8.66 o
   5  -5  13        4.17        3.64      3.32 o
  -6  -4  13        0.79        3.82      5.39 o
  -5  -4  13       47.66       58.99      9.88 o
  -4  -4  13       16.16       15.17      5.30 o
  -3  -4  13        1.42        2.24      3.01 o
  -2  -4  13      818.29      986.39     21.16 o
  -1  -4  13        0.53        3.97      2.29 o
   0  -4  13       61.96       75.65      5.76 o
   1  -4  13       53.57       65.63      8.57 o
   2  -4  13       13.19       15.74      3.20 o
   3  -4  13       30.68       15.89      3.64 o
   4  -4  13       35.28       49.25      7.99 o
   5  -4  13        5.94        8.04      4.26 o
  -6  -3  13       10.23        1.93      5.03 o
  -5  -3  13        0.41        1.62      3.50 o
  -4  -3  13       29.53       30.35      6.73 o
  -3  -3  13      127.37      123.58     10.24 o
  -2  -3  13        1.67        2.78      2.92 o
  -1  -3  13      517.18      571.95     14.59 o
   0  -3  13      287.73      277.05      8.64 o
   1  -3  13      257.69      254.07     19.65 o
   2  -3  13      256.87      224.23      8.90 o
   3  -3  13        2.03        5.48      2.20 o
   4  -3  13       36.42       41.12      7.18 o
   5  -3  13        5.27        0.00      2.87 o
   6  -3  13       13.92       17.10      5.39 o
  -6  -2  13        1.38        0.00      4.26 o
  -5  -2  13       37.75       43.54      8.35 o
  -4  -2  13      130.69      141.94     11.90 o
  -3  -2  13       95.01       84.17      9.20 o
  -2  -2  13      108.71       99.07      8.44 o
  -1  -2  13       15.85       19.49      3.40 o
   0  -2  13       75.31       83.86      4.20 o
   1  -2  13      146.05      155.22      5.54 o
   2  -2  13      223.18      240.21      8.78 o
   3  -2  13        1.47        1.39      2.24 o
   4  -2  13        0.52        3.55      2.38 o
   5  -2  13       47.91       33.71      6.91 o
  -6  -1  13        6.92        0.90      4.22 o
  -5  -1  13        1.13        0.00      2.92 o
  -4  -1  13       20.62       14.90      5.12 o
  -3  -1  13      404.39      463.81     19.12 o
  -2  -1  13       73.85       55.66      7.32 o
  -1  -1  13       32.46       39.23      6.11 o
   0  -1  13      122.34      121.87      4.86 o
   1  -1  13       35.84       31.56      2.93 o
   2  -1  13      185.30      164.21     24.38 o
   3  -1  13       12.05        8.13      4.13 o
   4  -1  13        2.93        2.24      2.38 o
   5  -1  13        0.05        0.00      2.65 o
   6  -1  13      101.19       87.72     11.13 o
  -6   0  13        2.94       13.20      5.75 o
  -5   0  13        6.05        9.07      4.85 o
  -4   0  13        0.37        0.49      3.86 o
  -3   0  13        9.59        8.75      3.77 o
  -2   0  13      351.25      364.51     16.21 o
  -1   0  13       63.62       55.44      7.14 o
   0   0  13      634.32      790.70     25.09 o
   1   0  13      217.17      202.12      6.12 o
   2   0  13      306.57      301.26      9.66 o
   3   0  13     1112.70     1261.05     25.34 o
   4   0  13       54.57       46.37      7.23 o
   5   0  13       43.22       41.16      7.90 o
   6   0  13       60.67       91.89     11.45 o
   7   0  13       64.96       73.85     11.99 o
  -6   1  13        1.80        1.71      4.17 o
  -5   1  13       19.39       24.06      6.51 o
  -4   1  13        2.10        5.70      4.13 o
  -3   1  13        3.82        1.89      2.65 o
  -2   1  13        0.74        2.87      2.96 o
  -1   1  13        9.66        8.48      3.41 o
   0   1  13       74.29       75.78      7.99 o
   1   1  13       70.42       85.14      7.34 o
   2   1  13      115.45      102.30      5.61 o
   3   1  13      269.85      338.89     10.47 o
   4   1  13      159.75      176.38     12.03 o
   5   1  13       70.15       64.06      9.38 o
   6   1  13       13.21       20.47      6.87 o
   7   1  13       94.44      162.32     15.62 o
  -6   2  13       17.82       30.12      7.59 o
  -5   2  13       70.63       77.17     10.10 o
  -4   2  13       27.68       46.33      8.04 o
  -3   2  13       41.99       48.53      7.68 o
  -2   2  13      108.52      103.52      9.74 o
  -1   2  13      111.80      113.08      9.07 o
   0   2  13       43.85       53.82      7.09 o
   1   2  13       72.71       64.70      5.14 o
   2   2  13       31.01       40.44      4.37 o
   3   2  13     1045.86     1163.35     33.35 o
   4   2  13       35.37       27.35      9.70 o
   5   2  13        0.19        0.00      3.91 o
   6   2  13      100.38      116.54     12.84 o
   7   2  13      202.64      306.56     19.89 o
  -5   3  13       69.46       99.60      8.16 o
  -4   3  13        9.24       14.01      5.57 o
  -3   3  13       12.30       20.20      5.39 o
  -2   3  13        0.36        2.65      3.32 o
  -1   3  13      142.03      126.23      9.92 o
   0   3  13       28.20       28.60      5.66 o
   1   3  13       65.41       74.92      5.59 o
   2   3  13      922.79     1046.16     44.49 o
   3   3  13      189.32      205.45      8.63 o
   4   3  13        7.53       12.80      3.04 o
   5   3  13       63.02       70.84     10.24 o
   6   3  13        0.00        0.00      4.04 o
   7   3  13       53.64       89.74     12.48 o
  -5   4  13        0.15        0.00      2.30 o
  -4   4  13       79.32       93.24      7.74 o
  -3   4  13       12.35       17.02      3.36 o
  -2   4  13       63.17       94.07     11.69 o
  -1   4  13       53.46       47.81      7.63 o
   0   4  13        6.98       14.05      4.13 o
   1   4  13      209.80      227.37     12.97 o
   2   4  13        2.18        1.35      1.58 o
   3   4  13       99.87       90.58     10.50 o
   4   4  13      121.95      115.04      6.95 o
   5   4  13       86.71       97.57      7.22 o
   6   4  13       16.55       21.86      7.23 o
   7   4  13        2.11        3.82      6.11 o
  -5   5  13       52.11       80.26     11.72 o
  -4   5  13       13.54       13.54      3.82 o
  -3   5  13       10.96       16.70      3.46 o
  -2   5  13        7.20        9.74      4.71 o
  -1   5  13       86.45      101.90     10.32 o
   0   5  13      182.26      211.12     13.60 o
   1   5  13        2.90        0.00      1.66 o
   2   5  13       12.40       10.09      2.52 o
   3   5  13      172.37      183.66      8.54 o
   4   5  13       16.25       28.20      4.44 o
   5   5  13        0.93        1.75      2.08 o
   6   5  13      110.20      158.96     14.45 o
  -4   6  13        0.34        3.82      3.19 o
  -3   6  13       11.50        7.62      3.35 o
  -2   6  13       12.71        9.74      5.21 o
  -1   6  13       73.49       76.90      9.88 o
   0   6  13       58.05       64.28      9.20 o
   1   6  13      163.54      181.45     12.84 o
   2   6  13      267.18      303.55     16.34 o
   3   6  13      119.55      127.62      7.39 o
   4   6  13        7.84        6.34      2.72 o
   5   6  13      110.59      136.09      8.28 o
   6   6  13        6.46        9.11      3.16 o
  -3   7  13       27.26       37.44      8.35 o
  -2   7  13        3.45       10.15      6.24 o
  -1   7  13       72.30       80.89     10.37 o
   0   7  13       25.32       26.44      7.09 o
   1   7  13        0.18        0.00      3.23 o
   2   7  13       70.63       71.29      9.56 o
   3   7  13        1.17        0.00      2.47 o
   4   7  13      110.59      122.96      8.41 o
   5   7  13       31.80       36.66      5.36 o
   6   7  13      118.92      158.86     15.35 o
  -2   8  13        7.02       13.47      6.19 o
  -1   8  13       15.67       12.52      5.48 o
   0   8  13        4.31        0.94      4.26 o
   1   8  13      288.71      386.73     20.29 o
   2   8  13       50.41       39.95      8.53 o
   3   8  13        0.03        0.00      2.51 o
   4   8  13        4.95        3.43      2.48 o
   5   8  13        8.06        5.71      3.84 o
  -2   9  13       27.63       38.43      8.53 o
  -1   9  13      122.11      177.77     14.72 o
   0   9  13       22.93       23.97      7.27 o
   1   9  13       12.20       11.18      5.61 o
   2   9  13       71.25       92.34     12.08 o
   4   9  13       75.24        2.24      2.92 o
   0  10  13       10.23        5.57      5.79 o
   1  10  13        0.16        4.98      5.48 o
   2  10  13       17.89       17.46      7.45 o
   3  10  13       16.44       10.37      7.00 o
  -3  -8  14       61.87       99.19      9.22 o
  -2  -8  14       13.38       29.77      5.37 o
  -1  -8  14      105.07      150.38     16.12 o
   0  -8  14      202.44      289.81     19.84 o
   1  -8  14       10.64       27.65      8.80 o
   2  -8  14       30.14       40.94     10.41 o
  -4  -7  14        9.86        2.78      3.23 o
  -3  -7  14       46.82       74.01      8.08 o
  -2  -7  14      222.94      282.88     12.42 o
  -1  -7  14        0.09        7.72      5.25 o
   0  -7  14       60.81       86.06     11.90 o
   1  -7  14       89.84      129.33     14.19 o
   2  -7  14        0.55        0.04      4.80 o
   3  -7  14        7.89       16.07      7.23 o
  -4  -6  14      105.66      106.93     11.94 o
  -3  -6  14       13.26       18.49      5.66 o
  -2  -6  14        1.63        0.96      2.76 o
  -1  -6  14       24.86       26.52      5.61 o
   0  -6  14       30.50       41.34      8.89 o
   1  -6  14        0.91        4.40      5.34 o
   2  -6  14       28.10       22.80      7.68 o
   3  -6  14        2.45        6.19      5.70 o
   4  -6  14        0.00        2.15      6.11 o
  -5  -5  14       12.85        0.00      2.56 o
  -4  -5  14       28.23       28.01      6.55 o
  -3  -5  14        6.71       13.92      4.98 o
  -2  -5  14        1.54        2.11      2.44 o
  -1  -5  14        9.32        7.68      2.91 o
   0  -5  14        3.82        4.15      2.51 o
   1  -5  14        4.04       10.37      5.25 o
   2  -5  14        1.58        8.57      4.94 o
   3  -5  14       81.31       87.40     11.58 o
   4  -5  14        0.68        0.27      3.19 o
   5  -5  14        8.68        4.22      4.35 o
  -5  -4  14       17.16       18.76      6.82 o
  -4  -4  14        5.73        7.45      4.04 o
  -3  -4  14      725.24      894.67     29.36 o
  -2  -4  14      225.08      277.37     11.20 o
  -1  -4  14      278.09      303.92     11.22 o
   0  -4  14       12.47       16.91      3.63 o
   1  -4  14        7.77       10.01      4.89 o
   2  -4  14      117.03      111.70      6.88 o
   3  -4  14       31.87       24.96      4.19 o
   4  -4  14       53.31       55.89      8.66 o
   5  -4  14       78.80      117.52     12.39 o
  -5  -3  14       25.60       50.05      9.47 o
  -4  -3  14       29.30       19.89      5.61 o
  -3  -3  14      153.89      151.82     11.76 o
  -2  -3  14        0.63        3.68      2.65 o
  -1  -3  14      220.44      242.74      9.79 o
   0  -3  14        0.43        1.25      1.42 o
   1  -3  14      252.73      253.05     12.34 o
   2  -3  14       28.78       37.74      4.55 o
   3  -3  14       93.12       98.62      9.79 o
   4  -3  14       32.38       39.41      7.41 o
   5  -3  14       55.84       62.40      9.56 o
  -5  -2  14       16.67       11.27      5.39 o
  -4  -2  14       81.53      100.15     11.00 o
  -3  -2  14      345.81      337.26     17.01 o
  -2  -2  14       21.17       15.22      4.13 o
  -1  -2  14       51.86       71.74      8.08 o
   0  -2  14       70.45       72.44      4.43 o
   1  -2  14      170.29      150.31      5.68 o
   2  -2  14        0.23        4.62      2.65 o
   3  -2  14        0.01        1.75      2.42 o
   4  -2  14       73.48       80.00      9.79 o
   5  -2  14       10.70        8.35      4.13 o
   6  -2  14        5.41        2.06      3.14 o
  -5  -1  14       42.39       48.66      8.71 o
  -4  -1  14        6.73       10.41      4.58 o
  -3  -1  14      144.15      135.08     10.77 o
  -2  -1  14      405.77      428.71     18.09 o
  -1  -1  14        0.37        0.76      2.47 o
   0  -1  14        4.84        3.46      1.44 o
   1  -1  14      186.22      173.05      5.97 o
   2  -1  14       16.31       27.61      5.34 o
   3  -1  14       69.04       61.63      8.04 o
   4  -1  14      252.54      246.40     14.81 o
   5  -1  14        1.34        0.00      2.42 o
  -5   0  14       63.44       70.52     10.01 o
  -4   0  14      123.69      123.09     11.76 o
  -3   0  14        2.13        0.81      3.32 o
  -2   0  14       52.41       60.96      7.86 o
  -1   0  14      265.85      289.63     14.50 o
   0   0  14      165.39      186.79     11.36 o
   1   0  14       28.20       13.99      7.41 o
   2   0  14      774.59      781.96     16.64 o
   3   0  14      127.95      145.58     10.46 o
   4   0  14        6.44        7.54      3.73 o
   5   0  14      127.42      157.16     12.57 o
   6   0  14        2.35       12.34      4.80 o
  -5   1  14        3.16       12.75      5.34 o
  -4   1  14       45.67       53.87      8.80 o
  -3   1  14        4.60        4.94      3.73 o
  -2   1  14      377.48      436.38     18.67 o
  -1   1  14       29.07       30.03      5.75 o
   0   1  14       77.89       76.09      8.35 o
   1   1  14      169.94      164.81      7.59 o
   2   1  14        2.94        1.92      1.45 o
   3   1  14        5.71        6.89      2.02 o
   4   1  14      221.84      240.61     14.54 o
   5   1  14       55.33       44.26      8.21 o
   6   1  14        6.95        5.48      5.39 o
  -5   2  14       18.49       23.43      6.19 o
  -4   2  14       35.20       33.22      7.09 o
  -3   2  14       15.32       19.12      5.75 o
  -2   2  14        0.03        0.00      2.60 o
  -1   2  14      114.47      119.18      9.79 o
   0   2  14       15.61        8.35      3.59 o
   1   2  14       66.85       72.50      7.18 o
   2   2  14      844.39      957.02     19.52 o
   3   2  14       87.82       93.63     10.62 o
   4   2  14        5.55        6.19      2.23 o
   5   2  14       64.11       69.22     10.24 o
   6   2  14        0.46        1.71      5.03 o
  -5   3  14        0.00        4.10      2.71 o
  -4   3  14        0.23        1.12      3.73 o
  -3   3  14      188.20      212.15     14.14 o
  -2   3  14       44.22       34.88      6.96 o
  -1   3  14        0.35        0.00      2.92 o
   0   3  14        3.14        2.87      2.47 o
   1   3  14       70.26       71.32      6.76 o
   2   3  14        2.69        4.32      1.96 o
   3   3  14       59.95       66.75      5.80 o
   4   3  14      143.41      161.32      8.21 o
   5   3  14       31.11       54.63      9.56 o
   6   3  14      306.65      363.30     20.78 o
  -5   4  14        0.58        5.84      2.91 o
  -4   4  14        1.79        5.68      2.72 o
  -3   4  14       49.89       53.01      5.80 o
  -2   4  14      164.51      197.61     13.56 o
  -1   4  14      152.69      188.81     12.88 o
   0   4  14      122.67      116.04      9.52 o
   1   4  14      211.93      266.16     14.59 o
   2   4  14       12.43        0.00      3.84 o
   3   4  14       30.24       24.05      3.98 o
   4   4  14       94.72      120.75      7.46 o
   5   4  14       90.19      106.20      7.80 o
   6   4  14       65.53       63.92     10.73 o
  -4   5  14        0.01        0.00      4.02 o
  -3   5  14       72.16       81.01      7.50 o
  -2   5  14       23.24       30.97      7.36 o
  -1   5  14        2.07        4.62      4.22 o
   0   5  14       35.19       51.40      8.39 o
   1   5  14      121.11      107.11      9.38 o
   2   5  14       55.74       55.41      6.53 o
   3   5  14      257.57      314.92     22.02 o
   4   5  14       19.65       27.43      5.12 o
   5   5  14       21.95       35.08      9.20 o
   6   5  14        0.01        7.99      5.93 o
  -4   6  14        2.64        4.68      3.77 o
  -3   6  14       18.18       22.76      6.96 o
  -2   6  14       25.22       34.43      7.68 o
  -1   6  14       11.23       18.72      6.24 o
   0   6  14       11.15       13.38      5.84 o
   1   6  14        0.49        0.00      2.47 o
   2   6  14      547.39      682.02     25.59 o
   3   6  14       58.49       55.97      6.19 o
   4   6  14       29.92       37.79      5.41 o
   5   6  14       22.86       19.36      4.08 o
   6   6  14       28.91       35.74     10.41 o
  -3   7  14        4.95        9.07      5.43 o
  -2   7  14       88.54      110.66     12.26 o
  -1   7  14       27.40       42.74      8.62 o
   0   7  14       13.93       21.41      6.55 o
   1   7  14       67.30       56.61      9.52 o
   2   7  14       16.19       15.26      5.07 o
   3   7  14        2.35        2.69      2.74 o
   4   7  14      110.50      132.45      8.58 o
   5   7  14       92.28      117.97      9.14 o
  -2   8  14       18.48       13.60      6.15 o
  -1   8  14       20.96       31.74      7.90 o
   0   8  14        5.17        8.04      5.03 o
   1   8  14        8.41        8.35      5.21 o
   2   8  14       43.08       57.55      9.88 o
   3   8  14      189.53      214.08     15.08 o
   4   8  14       59.28       58.67      9.43 o
  -1   9  14        0.06        0.00      4.80 o
   0   9  14        9.86       13.15      5.93 o
   1   9  14        0.80        4.49      5.52 o
   2   9  14       18.82       23.61      7.18 o
   3   9  14       93.11        0.00      2.56 o
  -1  -8  15        0.01        0.00      5.97 o
   0  -8  15       10.49       10.50      7.27 o
   1  -8  15       11.17       30.03      9.38 o
  -3  -7  15        2.54        1.50      5.30 o
  -2  -7  15       14.04       27.47      6.91 o
  -1  -7  15       22.07       35.60      8.71 o
   0  -7  15       94.49      123.94     14.23 o
   1  -7  15       89.29      121.92     14.41 o
   2  -7  15      101.99      107.33     13.92 o
  -4  -6  15       22.33        0.81      3.41 o
  -3  -6  15       18.35       22.04      6.15 o
  -2  -6  15      105.25      154.88      9.71 o
  -1  -6  15       21.47       23.02      4.55 o
   0  -6  15       88.23       87.04     11.81 o
   1  -6  15       71.87       88.43     11.90 o
   2  -6  15       20.98       45.70      9.65 o
   3  -6  15       11.60        7.68      5.88 o
  -3  -5  15       91.08      119.63     11.99 o
  -2  -5  15        0.01        0.00      2.78 o
  -1  -5  15      200.07      226.88     27.59 o
   0  -5  15        0.01        3.23      5.21 o
   1  -5  15      126.39      172.07     13.96 o
   2  -5  15      111.24      121.65     12.93 o
   3  -5  15        1.58        0.00      5.07 o
  -5  -4  15        0.03        0.72      3.28 o
  -4  -4  15        1.25        3.95      4.00 o
  -3  -4  15       65.61       76.00     10.19 o
  -2  -4  15       50.50       54.99      8.39 o
  -1  -4  15        2.10        6.39      2.50 o
   0  -4  15       87.19       83.96      6.61 o
   1  -4  15        0.04        0.90      3.19 o
   2  -4  15        0.65        0.54      3.64 o
   3  -4  15      159.29      191.86     12.52 o
   4  -4  15        0.44        0.40      3.19 o
   5  -4  15       18.52       40.85      7.99 o
  -5  -3  15        0.14        0.00      4.40 o
  -4  -3  15       21.12       24.60      6.15 o
  -3  -3  15      107.79      123.14     10.86 o
  -2  -3  15       93.20       83.86      9.34 o
  -1  -3  15       68.46       79.60      6.62 o
   0  -3  15       33.20       26.98      4.16 o
   1  -3  15      348.70      379.88     11.90 o
   2  -3  15       27.17       28.15      5.52 o
   3  -3  15       53.85       67.92      8.89 o
   4  -3  15       19.15       16.03      5.39 o
   5  -3  15       42.16       48.71      9.11 o
  -5  -2  15        0.28        3.55      4.80 o
  -4  -2  15        0.38        5.66      4.13 o
  -3  -2  15      381.58      447.65     20.25 o
  -2  -2  15       34.10       40.49      7.14 o
  -1  -2  15        2.95        4.53      2.87 o
   0  -2  15       21.74       17.67      2.59 o
   1  -2  15      198.76      220.42      7.13 o
   2  -2  15       16.15       18.09      4.44 o
   3  -2  15       38.67       41.34      7.00 o
   4  -2  15       48.34       56.65      9.02 o
   5  -2  15       48.66       61.59      9.56 o
  -5  -1  15        1.80        6.11      5.12 o
  -4  -1  15       54.74       54.36      8.98 o
  -3  -1  15      118.24      122.87     10.59 o
  -2  -1  15      234.89      270.24     14.90 o
  -1  -1  15      127.10      130.09     10.01 o
   0  -1  15        0.58        0.09      2.51 o
   1  -1  15       30.92       21.18      3.27 o
   2  -1  15       35.90       25.41      5.16 o
   3  -1  15       69.76       91.22      9.74 o
   4  -1  15      101.27       96.92     10.86 o
   5  -1  15        7.89        7.45      3.55 o
   6  -1  15      252.34        0.00      2.15 o
  -5   0  15       49.35       54.32      9.70 o
  -4   0  15       17.41       20.92      6.28 o
  -3   0  15       36.83       41.43      7.68 o
  -2   0  15       11.59       18.90      4.94 o
  -1   0  15        2.71        1.39      2.15 o
   0   0  15       66.72       83.27      8.80 o
   1   0  15       42.50       50.77      4.89 o
   2   0  15        0.48        1.68      1.57 o
   3   0  15       68.50       81.30      9.43 o
   4   0  15        6.06        1.89      2.69 o
   5   0  15       12.81        4.62      3.82 o
   6   0  15        0.65        0.00      2.56 o
  -5   1  15        0.11        0.40      3.86 o
  -4   1  15       38.56       47.49      8.48 o
  -3   1  15       14.46       13.74      4.94 o
  -2   1  15       76.70       93.15      9.97 o
  -1   1  15      173.40      187.96     12.21 o
   0   1  15       14.53       28.42      5.93 o
   1   1  15       71.60       84.34      6.15 o
   2   1  15      243.17      283.93     11.16 o
   3   1  15       37.21       34.32      7.72 o
   4   1  15       14.16       12.57      4.44 o
   5   1  15       33.39       43.36      8.26 o
   6   1  15       56.59        0.00      2.78 o
  -5   2  15        8.00       10.77      5.25 o
  -4   2  15        3.96        8.66      4.58 o
  -3   2  15       92.76      105.54     11.18 o
  -2   2  15        5.42        2.47      3.68 o
  -1   2  15      142.75      112.81      9.74 o
   0   2  15      103.14       87.54      9.29 o
   1   2  15       18.86       17.21      4.85 o
   2   2  15      147.15      177.68      8.17 o
   3   2  15      346.43      397.26     12.41 o
   4   2  15       62.18       67.96      9.43 o
   5   2  15        5.32        2.15      4.62 o
   6   2  15      181.03      257.81     18.27 o
  -4   3  15        6.24        5.88      4.31 o
  -3   3  15        1.19        0.00      3.28 o
  -2   3  15      116.02      132.65     11.72 o
  -1   3  15        1.24        0.00      2.74 o
   0   3  15        2.42        0.00      2.11 o
   1   3  15       65.01       64.51      8.17 o
   2   3  15      604.18      747.87     32.55 o
   3   3  15       35.02       47.12      7.68 o
   4   3  15       39.80       57.19      5.82 o
   5   3  15        1.11        0.00      4.17 o
   6   3  15       16.06       37.57      9.29 o
  -4   4  15       46.96       55.22      6.57 o
  -3   4  15        9.40        6.49      3.01 o
  -2   4  15        2.57        0.90      3.82 o
  -1   4  15        0.04        0.13      3.73 o
   0   4  15        2.17        4.62      2.60 o
   1   4  15        6.29        7.59      3.23 o
   2   4  15      841.15     1081.23     22.31 o
   3   4  15       18.73       23.21      4.15 o
   4   4  15      109.20      110.48      7.72 o
   5   4  15       50.00       65.14     10.10 o
   6   4  15       46.58       72.32     11.81 o
  -4   5  15       21.41       29.81      8.75 o
  -3   5  15       13.43        8.13      5.07 o
  -2   5  15      154.52      177.90     13.83 o
  -1   5  15      175.97      233.25     15.22 o
   0   5  15      292.67      359.89     19.17 o
   1   5  15      223.36      278.59     15.98 o
   2   5  15       10.59        6.06      3.46 o
   3   5  15       28.41       31.92      5.70 o
   4   5  15       91.46      109.06      7.95 o
   5   5  15        2.52        0.65      2.35 o
   6   5  15        7.70       12.17      6.55 o
  -3   6  15        2.76        0.94      4.53 o
  -2   6  15        4.56        4.94      4.58 o
  -1   6  15       11.70       20.20      6.69 o
   0   6  15        0.53        0.00      3.55 o
   1   6  15       53.74       38.02      7.32 o
   2   6  15       87.26       77.98     10.10 o
   3   6  15       41.80       53.42      6.13 o
   4   6  15       48.44       47.75      5.87 o
   5   6  15       31.25       49.23      6.17 o
  -2   7  15       17.82       21.64      7.18 o
  -1   7  15       32.89       45.43      8.89 o
   0   7  15       20.53       20.07      6.51 o
   1   7  15       19.13       19.80      6.15 o
   2   7  15      163.24      213.19     14.90 o
   3   7  15       14.70        6.37      3.28 o
   4   7  15       29.13       33.98      5.27 o
   5   7  15       23.34       32.35      9.79 o
  -1   8  15       12.84       16.07      6.55 o
   0   8  15      150.64      159.99     14.01 o
   1   8  15      159.94      193.57     15.53 o
   2   8  15       14.04        9.74      4.67 o
   4   8  15        3.22        0.00      2.51 o
   0   9  15        7.26       14.37      7.32 o
   1   9  15       66.53       69.31     11.45 o
   2   9  15       77.59       73.35     11.90 o
  -2  -7  16        7.30       14.28      5.61 o
  -1  -7  16        4.70        8.98      6.64 o
   0  -7  16        0.48        1.39      5.93 o
   1  -7  16        1.33        3.77      5.93 o
  -3  -6  16        1.99        0.00      4.62 o
  -2  -6  16       76.50      107.84      9.01 o
  -1  -6  16       12.93       16.97      6.55 o
   0  -6  16        0.03        0.09      4.85 o
   1  -6  16       42.00       55.71     10.32 o
   2  -6  16      110.74      191.28     15.62 o
  -4  -5  16       24.08        1.26      2.87 o
  -3  -5  16       12.46       12.43      5.21 o
  -2  -5  16      101.38      145.12      9.30 o
  -1  -5  16      214.97      267.30     12.21 o
   0  -5  16       70.96      105.81     12.43 o
   1  -5  16        3.68        8.26      5.79 o
   2  -5  16       25.93       28.77      8.21 o
  -4  -4  16       12.04        0.00      3.14 o
  -3  -4  16       47.85       56.70      9.11 o
  -2  -4  16       29.65       24.29      5.88 o
  -1  -4  16        4.86        3.04      2.90 o
   0  -4  16       27.42       47.34      5.58 o
   1  -4  16        0.33        2.51      4.26 o
   3  -4  16        7.17        3.01      3.37 o
   4  -4  16       92.08      112.36     12.08 o
  -4  -3  16       25.35       16.34      5.34 o
  -3  -3  16       12.96       13.02      4.80 o
  -2  -3  16        0.62        0.00      2.56 o
  -1  -3  16      164.62      187.87     12.48 o
   0  -3  16       14.51       26.90      4.39 o
   1  -3  16       48.49       40.27      8.04 o
   2  -3  16       94.12       94.63      9.38 o
   3  -3  16        4.87        4.89      2.92 o
   4  -3  16        2.04        6.06      3.68 o
   5  -3  16       23.80       14.45      5.21 o
  -4  -2  16      181.32      153.53     12.79 o
  -3  -2  16       33.54       42.20      7.81 o
  -2  -2  16        0.14        1.08      3.01 o
  -1  -2  16       14.67       12.75      4.22 o
   0  -2  16       66.20       85.07      6.64 o
   1  -2  16      235.29      231.13     10.53 o
   2  -2  16       23.91       17.33      4.31 o
   3  -2  16       33.75       63.25      8.80 o
   4  -2  16        3.18        1.53      3.19 o
   5  -2  16       32.35       31.29      6.91 o
  -5  -1  16        0.16        1.17      5.30 o
  -4  -1  16        0.11        0.00      4.04 o
  -3  -1  16        3.92        6.06      3.50 o
  -2  -1  16      279.33      338.57     17.69 o
  -1  -1  16        4.09        2.92      2.92 o
   0  -1  16      384.83      400.83     17.82 o
   1  -1  16       93.13      121.21     15.89 o
   2  -1  16        2.03        1.89      2.42 o
   3  -1  16      340.00      379.95     18.58 o
   4  -1  16       87.49       75.46     10.10 o
   5  -1  16        1.31        5.07      3.50 o
  -4   0  16      199.23      231.77     15.94 o
  -3   0  16        0.76        0.58      3.41 o
  -2   0  16       35.27       32.55      6.78 o
  -1   0  16      127.83      126.68     10.50 o
   0   0  16      111.63      111.91     10.41 o
   1   0  16        0.00        3.09      1.68 o
   2   0  16        2.91        8.15      2.21 o
   3   0  16       19.52       17.91      5.21 o
   4   0  16      159.23      164.17     12.75 o
   5   0  16      156.80      235.99     16.25 o
  -4   1  16        0.51        0.27      3.59 o
  -3   1  16      246.86      269.07     16.30 o
  -2   1  16        3.14        0.00      2.96 o
  -1   1  16       24.38       23.57      5.93 o
   0   1  16      154.23      137.23     10.73 o
   1   1  16      142.69      196.45      8.63 o
   2   1  16       39.27       45.93      4.97 o
   3   1  16       76.04       90.38      7.72 o
   4   1  16       79.72       69.45      9.83 o
   5   1  16       27.24       36.36      7.72 o
   6   1  16       48.00        1.03      2.56 o
  -4   2  16        0.16        5.97      4.62 o
  -3   2  16        5.89       12.66      5.25 o
  -2   2  16       50.37       64.33      9.47 o
  -1   2  16        1.00        0.00      2.65 o
   0   2  16       21.84       30.35      6.19 o
   1   2  16      487.79      575.18     15.63 o
   2   2  16       56.91       71.02      6.17 o
   3   2  16      152.78      197.85      8.90 o
   4   2  16       73.08       76.31      9.74 o
   5   2  16        9.40       10.64      4.85 o
   6   2  16       19.95       29.00      8.75 o
  -4   3  16        0.50        0.00      3.19 o
  -3   3  16       96.02      130.54     13.11 o
  -2   3  16        0.23        0.00      3.23 o
  -1   3  16      333.29      411.83     19.66 o
   0   3  16       30.33       31.38      6.33 o
   1   3  16       48.28       56.02      8.21 o
   2   3  16        2.25        4.61      4.38 o
   3   3  16        0.02        1.18      1.66 o
   4   3  16        0.13        0.72      3.82 o
   5   3  16       95.58       79.23     11.45 o
  -4   4  16        1.39        4.92      2.84 o
  -3   4  16        0.93        2.56      4.04 o
  -2   4  16      175.68      214.62     15.13 o
  -1   4  16       22.21       14.32      5.70 o
   0   4  16       40.48       46.96      7.95 o
   1   4  16      350.34      372.19     18.76 o
   2   4  16       97.26      107.15      7.82 o
   3   4  16       54.08       64.76      6.53 o
   4   4  16       62.23       53.03      6.15 o
   5   4  16        4.44        7.90      5.66 o
  -3   5  16        0.54        8.13      5.25 o
  -2   5  16        6.11        8.39      5.03 o
  -1   5  16        4.49        9.97      4.85 o
   0   5  16        1.91        3.68      3.77 o
   1   5  16        6.06        3.82      3.10 o
   2   5  16       18.69       33.71      6.96 o
   3   5  16       73.96      108.24     15.98 o
   4   5  16       32.17       58.42      6.52 o
   5   5  16      120.15      119.83      8.86 o
  -2   6  16       13.68       14.19      6.24 o
  -1   6  16       73.50       94.63     12.03 o
   0   6  16       27.74       34.07      7.99 o
   1   6  16        0.47        4.13      3.37 o
   2   6  16        5.90        4.17      3.10 o
   3   6  16       10.06       18.32      4.05 o
   4   6  16        2.46        6.50      2.70 o
   5   6  16        1.55        3.35      2.83 o
  -2   7  16        3.69        9.07      6.37 o
  -1   7  16        0.23        5.30      5.07 o
   0   7  16       16.19       32.19      8.17 o
   1   7  16        7.72        9.38      5.48 o
   2   7  16       33.88       59.39      9.52 o
   3   7  16       47.06       49.92      8.71 o
   4   7  16      146.70      217.78     16.43 o
   0   8  16        2.77        6.51      5.43 o
   1   8  16       82.10      144.77     15.44 o
   2   8  16        0.18        0.00      2.56 o
   3   8  16        5.32        0.00      2.20 o
  -2  -6  17        0.50        0.00      2.81 o
  -1  -6  17       33.88       54.72     11.13 o
   0  -6  17        8.62       11.18      6.02 o
   1  -6  17        1.36        1.80      5.57 o
  -3  -5  17        9.81       14.68      5.30 o
  -2  -5  17       67.81       75.87     10.32 o
  -1  -5  17      101.59      141.15     14.19 o
   0  -5  17      150.20      231.23     16.61 o
   1  -5  17      169.10      205.37     15.89 o
  -3  -4  17       64.12       84.26     11.00 o
  -2  -4  17       40.12       51.09      8.89 o
  -1  -4  17        5.98        3.97      6.58 o
   0  -4  17       47.35       67.20     10.68 o
   1  -4  17        0.82        0.63      5.43 o
  -4  -3  17       13.41        1.03      2.74 o
  -2  -3  17      109.88      117.12     11.67 o
  -1  -3  17        0.02        0.00      3.10 o
   0  -3  17       15.04       27.17      4.49 o
   2  -3  17        3.31        8.48      3.28 o
   3  -3  17       32.25       24.73      6.11 o
   4  -3  17       18.27       19.89      5.79 o
  -4  -2  17        9.56        0.00      2.42 o
  -3  -2  17        0.58        2.51      3.73 o
  -2  -2  17       30.64       40.36      7.68 o
  -1  -2  17        0.24        0.04      3.46 o
   0  -2  17       53.57       49.20      7.99 o
   1  -2  17        3.57        3.57      2.94 o
   2  -2  17      186.84      194.06     12.57 o
   3  -2  17       26.99       22.18      5.70 o
   4  -2  17      159.30      209.37     14.54 o
  -4  -1  17      167.28      214.89     16.30 o
  -3  -1  17        3.77        0.00      2.87 o
  -2  -1  17       40.04       43.72      8.08 o
  -1  -1  17        7.42        6.73      4.31 o
   0  -1  17       36.51       27.25      6.24 o
   1  -1  17        1.73        0.00      5.03 o
   2  -1  17       13.41       15.67      4.44 o
   3  -1  17      183.97      151.78     11.72 o
   4  -1  17      173.26      183.83     13.65 o
   5  -1  17        7.77        5.48      3.86 o
  -4   0  17      158.35      191.77     15.31 o
  -3   0  17        0.01        4.76      3.91 o
  -2   0  17       39.52       40.36      7.72 o
  -1   0  17       22.06       22.89      6.55 o
   0   0  17       82.26       85.16     10.10 o
   1   0  17      128.26      118.46      6.84 o
   2   0  17       10.02       13.00      4.96 o
   3   0  17        5.60        2.78      2.83 o
   4   0  17       14.62       23.97      6.28 o
   5   0  17       21.62        1.80      3.28 o
  -4   1  17       26.87       19.57      6.55 o
  -3   1  17       90.72      113.26     12.39 o
  -2   1  17       79.48       86.19     10.64 o
  -1   1  17        1.82        0.00      2.83 o
   0   1  17        0.04        0.00      2.60 o
   1   1  17      195.45      247.04     10.17 o
   2   1  17        0.02        0.22      1.72 o
   3   1  17        0.00        1.75      2.78 o
   4   1  17        0.69        3.73      3.14 o
   5   1  17       89.20        2.83      2.96 o
  -4   2  17        1.15        2.83      4.76 o
  -3   2  17       41.53       43.68      8.26 o
  -2   2  17       35.00       41.52      8.13 o
  -1   2  17       27.67       28.82      6.78 o
   0   2  17       25.23       16.07      5.16 o
   1   2  17        0.06        0.85      2.92 o
   2   2  17       11.38        9.84      2.51 o
   3   2  17       68.63       80.82      7.99 o
   4   2  17        0.78        6.42      3.73 o
   5   2  17        0.18        0.00      2.87 o
  -3   3  17        7.97       27.74      7.45 o
  -2   3  17        3.46       10.73      5.25 o
  -1   3  17        1.09        0.85      2.96 o
   0   3  17        8.81        6.60      4.09 o
   1   3  17      256.75      329.36     17.60 o
   2   3  17        1.52        3.35      2.04 o
   3   3  17       35.46       38.94      5.07 o
   4   3  17       55.65       59.08      9.88 o
   5   3  17        5.30       11.18      6.42 o
  -3   4  17        0.31        6.69      5.03 o
  -2   4  17        3.56        8.57      4.89 o
  -1   4  17       22.22       31.56      7.59 o
   0   4  17       88.82      135.21     11.40 o
   1   4  17        4.11        7.41      3.59 o
   2   4  17       93.89      100.71      7.76 o
   3   4  17        3.29        6.93      3.02 o
   4   4  17        3.34        9.89      3.26 o
   5   4  17      132.64      202.77     16.34 o
  -2   5  17        0.67        5.12      5.12 o
  -1   5  17       32.95       26.75      6.96 o
   0   5  17       65.32       95.80     11.58 o
   1   5  17      158.05      172.60     13.33 o
   2   5  17        0.31        1.75      2.78 o
   3   5  17        0.01        0.60      2.07 o
   4   5  17        1.38        1.93      2.53 o
  -2   6  17        0.15        0.00      5.25 o
  -1   6  17        0.12        0.00      5.16 o
   0   6  17       39.60       40.09      8.93 o
   1   6  17      137.69      184.86     13.92 o
   2   6  17       37.76       46.69      8.30 o
   3   6  17      125.45      139.79     12.39 o
   4   6  17       31.78       53.01     10.89 o
  -1   7  17       28.02       49.60     10.37 o
   0   7  17        5.06       12.79      6.64 o
   1   7  17       42.80        6.28      3.37 o
   2   7  17       34.08        1.17      2.78 o
   3   7  17        7.50        0.00      2.38 o
  -1  -5  18       11.04       10.75      3.89 o
   0  -5  18       16.46       27.20      8.13 o
   1  -5  18       10.19        0.00      5.48 o
  -2  -4  18       28.61       27.29      6.96 o
  -1  -4  18       95.01      114.38     11.99 o
   0  -4  18      158.94      216.96     16.34 o
  -3  -3  18        1.97        0.00      2.78 o
  -2  -3  18      221.15      275.22     16.92 o
  -1  -3  18       82.31      107.96     11.49 o
   0  -3  18        0.71        3.95      4.00 o
   3  -3  18        5.07        2.15      2.96 o
  -3  -2  18        1.76        0.00      3.28 o
  -2  -2  18       13.12       30.12      7.05 o
  -1  -2  18       18.21       24.96      6.37 o
   0  -2  18       30.68       19.12      5.97 o
   1  -2  18        0.02        0.00      2.11 o
   2  -2  18        2.32        6.91      3.41 o
   3  -2  18       13.36       10.77      3.95 o
   4  -2  18        0.49        0.00      3.01 o
  -3  -1  18       10.45        0.00      2.92 o
  -2  -1  18       20.72       30.30      7.00 o
  -1  -1  18       21.87       23.03      6.28 o
   0  -1  18      247.32      324.34     17.51 o
   1  -1  18       71.14       82.37      6.67 o
   2  -1  18        1.50        3.73      3.05 o
   3  -1  18       23.38       28.06      6.15 o
   4  -1  18       24.02       22.22      6.06 o
  -3   0  18       84.38        5.07      4.09 o
  -2   0  18       11.19       16.03      5.34 o
  -1   0  18       25.76       25.14      6.15 o
   0   0  18      104.88      132.74     12.57 o
   1   0  18        1.93        2.37      2.15 o
   2   0  18      101.95      149.94     10.19 o
   3   0  18       37.53       53.24      8.48 o
   4   0  18       29.85       40.04      7.72 o
  -3   1  18       63.91       77.44     11.31 o
  -2   1  18        1.78        1.57      3.46 o
  -1   1  18       81.12       77.44     10.50 o
   0   1  18       35.10       56.34      8.93 o
   1   1  18        4.85        0.45      3.05 o
   2   1  18       63.54       75.29     12.32 o
   3   1  18       33.39       33.62      6.73 o
   4   1  18        0.18        0.00      2.47 o
  -3   2  18       26.89       33.08      8.13 o
  -2   2  18       46.39       61.86      9.88 o
  -1   2  18        1.59        0.00      2.56 o
   0   2  18       70.09       77.53     10.28 o
   1   2  18        4.11        8.17      4.09 o
   2   2  18        0.75        0.00      2.31 o
   3   2  18       69.31       80.86      7.04 o
   4   2  18       11.44       13.02      4.58 o
  -3   3  18        9.12        8.57      5.79 o
  -2   3  18      153.42      176.96     14.54 o
  -1   3  18      244.98      270.29     17.10 o
   0   3  18       14.47       16.92      5.03 o
   1   3  18        0.01        0.13      3.14 o
   2   3  18        3.86        0.00      1.54 o
   3   3  18        5.63        3.55      2.21 o
   4   3  18       10.17        2.60      2.38 o
  -2   4  18        1.81        0.00      4.62 o
  -1   4  18       13.10       21.37      7.00 o
   0   4  18      306.22      406.89     20.69 o
   1   4  18      118.11      176.20     13.38 o
   2   4  18      323.52      427.76     20.87 o
   3   4  18      120.77      118.57     14.72 o
   4   4  18        3.81        3.36      2.80 o
  -2   5  18       55.58       78.83     12.17 o
  -1   5  18       19.03       14.05      6.73 o
   0   5  18        0.66        0.00      2.65 o
   1   5  18        6.03        5.03      4.00 o
   2   5  18        6.40       12.30      4.49 o
   3   5  18        8.11       12.45      3.73 o
   4   5  18       46.38       59.67      7.20 o
  -1   6  18       38.91       64.46     11.63 o
   0   6  18       82.16       99.61     13.51 o
   1   6  18      166.50        4.49      3.19 o
   2   6  18        8.80        2.06      3.19 o
   3   6  18        5.28        5.79      4.09 o
  -1  -4  19        4.33        8.35      4.89 o
  -2  -3  19        1.22       15.67      5.30 o
  -1  -3  19       67.67      128.57     12.70 o
   0  -3  19        0.02        0.00      3.95 o
  -2  -2  19       70.75       72.41     10.50 o
  -1  -2  19       11.34       23.21      6.24 o
   0  -2  19        6.26        6.06      4.53 o
   2  -2  19        0.87        0.00      2.96 o
   3  -2  19       20.26       28.24      6.11 o
  -2  -1  19        0.89        7.41      4.85 o
  -1  -1  19       20.66       30.48      7.68 o
   0  -1  19       25.08       30.48      7.09 o
   1  -1  19        0.44        0.85      2.83 o
   2  -1  19       16.35       14.23      4.44 o
   3  -1  19       28.35       21.77      5.97 o
  -2   0  19        4.00        2.51      4.44 o
  -1   0  19       85.41       84.30     11.18 o
   0   0  19        3.30        0.00      3.95 o
   1   0  19       13.54        8.21      4.71 o
   2   0  19       94.98      116.22     11.76 o
   3   0  19       55.73       68.19      9.70 o
  -2   1  19        0.35        0.00      3.23 o
   0   1  19        0.48        0.00      2.60 o
   1   1  19       13.01       14.23      4.98 o
   2   1  19        9.25       12.87      4.94 o
   3   1  19        1.34        0.00      2.78 o
   4   1  19       12.62        0.00      1.98 o
  -2   2  19       17.58        0.00      2.92 o
  -1   2  19       35.84       38.25      8.04 o
   0   2  19        5.93        3.10      3.68 o
   1   2  19        0.06        2.78      3.32 o
   2   2  19       30.98       40.96      5.66 o
   3   2  19       30.29       14.90      5.30 o
   4   2  19        2.41        1.39      2.11 o
  -2   3  19        0.64        3.46      5.66 o
  -1   3  19        4.37        3.50      3.41 o
   0   3  19       64.09       68.01      9.97 o
   1   3  19        0.08        0.00      3.46 o
   2   3  19        2.71        7.21      2.87 o
   3   3  19       13.72        5.49      3.95 o
  -1   4  19       37.42        0.00      2.29 o
   1   4  19        5.85       10.82      4.53 o
   2   4  19        1.66        5.03      3.86 o
   3   4  19        8.49       10.46      4.35 o
   0   5  19       56.04        2.24      2.29 o
   1   5  19        7.19        0.00      2.56 o
  -1  -2  20       56.51       93.42     11.90 o
   0  -2  20       11.93       25.81      7.14 o
  -1  -1  20        1.33        0.00      3.68 o
   0  -1  20       11.78       15.04      5.75 o
   2  -1  20       13.82       11.90      4.35 o
  -1   0  20       13.03       13.51      5.79 o
   0   0  20        0.13        0.00      3.59 o
   1   0  20       56.68       57.15      9.02 o
   2   0  20       45.20       70.75      9.92 o
  -1   1  20      112.18        0.00      3.23 o
   0   1  20        1.70        3.32      4.00 o
   1   1  20        0.20        6.24      4.00 o
   2   1  20       24.20       23.13      4.07 o
  -1   2  20        1.71        0.00      2.74 o
   0   2  20        0.13        0.00      2.69 o
   1   2  20        1.59        6.87      3.73 o
   2   2  20       23.88       15.76      6.19 o
   0   3  20       15.67        0.54      2.74 o
   1   3  20       42.91       71.02     10.68 o
   2   3  20        5.46       10.73      4.71 o
   1   4  20        0.09        1.98      2.51 o
 
